# Supplementary material for: Performance of ChatGPT, Bard, Claude, and Bing on the Peruvian National Licensing Medical Examination: a cross-sectional study
Source: J Educ Eval Health Prof. 2023 Nov 20;20:30. doi: 10.3352/jeehp.2023.20.30 (PMC11009012; doi:10.3352/jeehp.2023.20.30)
Supplement: Supplementary file 1 [file jeehp-20-30-dataset1.xlsx]

## Sheet: data_for_analysis
ITEM	AREA	BING_1M	GPT4_1M	CLAUDE_1	BARD_2	GPT3_2	PERU_RQ	COMPETENCIA	TIPO_ITEM	TIPO_STEM	Q1	Q2	Q3	Q4	Q5	Q_ALL	Q_TYPE	GPT_CERT	GPT_UTI	GPT_CLASE	BING_CERT	BING_UTI	BING_CLASE
18	PED	0	1	1	1	1	Si requiere	Tratamiento	Aplicación de información (Hacer un Diagnostico, tratamiento o pedir un examen)	Viñeta clínica	5	5	5	5	5	25	High	3: Es la respuesta correcta, pero la información es errónea	2: Hay alrededor de 1-2 perlas educacionales o conceptos importantes que un médico competente debería saber	1: No, no usaría nada	1: No es la respuesta correcta y la información es errónea	1: No tiene ninguna perla educacional	1: No, no usaría nada
180	MED_INT	0	0	0	0	1	No requiere	Conocimiento médico	Aplicación de información (Hacer un Diagnostico, tratamiento o pedir un examen)	Viñeta clínica	5	4	4	5	5	23	High	2: No es la respuesta correcta, pero la información es algo correcta	2: Hay alrededor de 1-2 perlas educacionales o conceptos importantes que un médico competente debería saber	1: No, no usaría nada	1: No es la respuesta correcta y la información es errónea	2: Hay alrededor de 1-2 perlas educacionales o conceptos importantes que un médico competente debería saber	1: No, no usaría nada
2	SALUD_PUB	0	0	1	0	0	Si requiere	Salud Pública	"Memorización"	Pregunta directa								2: No es la respuesta correcta, pero la información es algo correcta	2: Hay alrededor de 1-2 perlas educacionales o conceptos importantes que un médico competente debería saber	1: No, no usaría nada	1: No es la respuesta correcta y la información es errónea	1: No tiene ninguna perla educacional	1: No, no usaría nada
29	PED	0	0	1	0	0	Si requiere	Conocimiento médico	"Memorización"	Pregunta directa								1: No es la respuesta correcta y la información es errónea	1: No tiene ninguna perla educacional	1: No, no usaría nada	1: No es la respuesta correcta y la información es errónea	1: No tiene ninguna perla educacional	1: No, no usaría nada
35	PED	0	0	1	1	1	No requiere	Tratamiento	Aplicación de información (Hacer un Diagnostico, tratamiento o pedir un examen)	Viñeta clínica	5	5	5	5	5	25	High	1: No es la respuesta correcta y la información es errónea	2: Hay alrededor de 1-2 perlas educacionales o conceptos importantes que un médico competente debería saber	1: No, no usaría nada	1: No es la respuesta correcta y la información es errónea	1: No tiene ninguna perla educacional	1: No, no usaría nada
136	MED_INT	0	1	1	1	1	No requiere	Tratamiento	Aplicación de información (Hacer un Diagnostico, tratamiento o pedir un examen)	Viñeta clínica	4	4	4	4	4	20	Moderate	4: Es la respuesta correcta y la información es certera	2: Hay alrededor de 1-2 perlas educacionales o conceptos importantes que un médico competente debería saber	1: No, no usaría nada	2: No es la respuesta correcta, pero la información es algo correcta	2: Hay alrededor de 1-2 perlas educacionales o conceptos importantes que un médico competente debería saber	2: Usaría algo de esto como guia
15	EMG	1	1	1	0	0	No requiere	Diagnóstico	Aplicación de información (Hacer un Diagnostico, tratamiento o pedir un examen)	Viñeta clínica	5	5	3	5	3	21	High	4: Es la respuesta correcta y la información es certera	2: Hay alrededor de 1-2 perlas educacionales o conceptos importantes que un médico competente debería saber	1: No, no usaría nada	3: Es la respuesta correcta, pero la información es errónea	2: Hay alrededor de 1-2 perlas educacionales o conceptos importantes que un médico competente debería saber	2: Usaría algo de esto como guia
153	SALUD_PUB	0	1	0	0	1	No requiere	Salud Pública	Aplicación de información (Hacer un Diagnostico, tratamiento o pedir un examen)	Viñeta clínica	5	5	5	4	5	24	High	3: Es la respuesta correcta, pero la información es errónea	3: Hay bastantes (más de 3) perlas educacionales que un médico competente debería saber	1: No, no usaría nada	2: No es la respuesta correcta, pero la información es algo correcta	2: Hay alrededor de 1-2 perlas educacionales o conceptos importantes que un médico competente debería saber	1: No, no usaría nada
140	MED_INT	0	0	0	0	0	No requiere	Diagnóstico	Aplicación de información (Hacer un Diagnostico, tratamiento o pedir un examen)	Viñeta clínica	5	4	3	4	4	20	Moderate	2: No es la respuesta correcta, pero la información es algo correcta	2: Hay alrededor de 1-2 perlas educacionales o conceptos importantes que un médico competente debería saber	1: No, no usaría nada	2: No es la respuesta correcta, pero la información es algo correcta	3: Hay bastantes (más de 3) perlas educacionales que un médico competente debería saber	3: Si, usaría toda la explicación
125	SALUD_PUB	0	0	0	0	0	No requiere	Salud Pública	Aplicación de información (Hacer un Diagnostico, tratamiento o pedir un examen)	Viñeta clínica	4	5	4	3	4	20	Moderate	2: No es la respuesta correcta, pero la información es algo correcta	2: Hay alrededor de 1-2 perlas educacionales o conceptos importantes que un médico competente debería saber	1: No, no usaría nada	2: No es la respuesta correcta, pero la información es algo correcta	4: Todo el contenido son perlas educacionales que un médico competente debería saber	3: Si, usaría toda la explicación
113	OBGYN	1	1	0	0	1	Si requiere	Tratamiento	Aplicación de información (Hacer un Diagnostico, tratamiento o pedir un examen)	Viñeta clínica	4	4	1	3	2	14	Low	3: Es la respuesta correcta, pero la información es errónea	1: No tiene ninguna perla educacional	1: No, no usaría nada	3: Es la respuesta correcta, pero la información es errónea	1: No tiene ninguna perla educacional	1: No, no usaría nada
176	OBGYN	1	0	1	0	0	No requiere	Tratamiento	"Memorización"	Pregunta directa								1: No es la respuesta correcta y la información es errónea	2: Hay alrededor de 1-2 perlas educacionales o conceptos importantes que un médico competente debería saber	1: No, no usaría nada	3: Es la respuesta correcta, pero la información es errónea	2: Hay alrededor de 1-2 perlas educacionales o conceptos importantes que un médico competente debería saber	1: No, no usaría nada
4	CIRU	1	1	1	0	0	No requiere	Tratamiento	Aplicación de información (Hacer un Diagnostico, tratamiento o pedir un examen)	Viñeta clínica	5	5	5	5	4	24	High	4: Es la respuesta correcta y la información es certera	1: No tiene ninguna perla educacional	1: No, no usaría nada	4: Es la respuesta correcta y la información es certera	2: Hay alrededor de 1-2 perlas educacionales o conceptos importantes que un médico competente debería saber	2: Usaría algo de esto como guia
5	EMG	1	1	1	1	1	No requiere	Tratamiento	"Memorización"	Pregunta directa								4: Es la respuesta correcta y la información es certera	2: Hay alrededor de 1-2 perlas educacionales o conceptos importantes que un médico competente debería saber	1: No, no usaría nada	4: Es la respuesta correcta y la información es certera	3: Hay bastantes (más de 3) perlas educacionales que un médico competente debería saber	2: Usaría algo de esto como guia
36	MED_INT	1	1	0	1	1	No requiere	Diagnóstico	Aplicación de información (Hacer un Diagnostico, tratamiento o pedir un examen)	Viñeta clínica	5	5	5	5	5	25	High	4: Es la respuesta correcta y la información es certera	2: Hay alrededor de 1-2 perlas educacionales o conceptos importantes que un médico competente debería saber	1: No, no usaría nada	4: Es la respuesta correcta y la información es certera	3: Hay bastantes (más de 3) perlas educacionales que un médico competente debería saber	3: Si, usaría toda la explicación
6	CIRU	1	1	0	1	1	No requiere	Tratamiento	"Memorización"	Pregunta directa								3: Es la respuesta correcta, pero la información es errónea	2: Hay alrededor de 1-2 perlas educacionales o conceptos importantes que un médico competente debería saber	1: No, no usaría nada	4: Es la respuesta correcta y la información es certera	2: Hay alrededor de 1-2 perlas educacionales o conceptos importantes que un médico competente debería saber	2: Usaría algo de esto como guia
8	MED_INT	1	1	1	1	1	Si requiere	Diagnóstico	Aplicación de información (Hacer un Diagnostico, tratamiento o pedir un examen)	Viñeta clínica	5	5	5	5	4	24	High	3: Es la respuesta correcta, pero la información es errónea	2: Hay alrededor de 1-2 perlas educacionales o conceptos importantes que un médico competente debería saber	1: No, no usaría nada	4: Es la respuesta correcta y la información es certera	2: Hay alrededor de 1-2 perlas educacionales o conceptos importantes que un médico competente debería saber	2: Usaría algo de esto como guia
76	OBGYN	1	0	0	0	0	Si requiere	Conocimiento médico	"Memorización"	Pregunta directa								2: No es la respuesta correcta, pero la información es algo correcta	2: Hay alrededor de 1-2 perlas educacionales o conceptos importantes que un médico competente debería saber	1: No, no usaría nada	4: Es la respuesta correcta y la información es certera	2: Hay alrededor de 1-2 perlas educacionales o conceptos importantes que un médico competente debería saber	2: Usaría algo de esto como guia
172	OBGYN	1	0	0	0	1	No requiere	Tratamiento	Aplicación de información (Hacer un Diagnostico, tratamiento o pedir un examen)	Viñeta clínica	5	3	4	4	5	21	High	2: No es la respuesta correcta, pero la información es algo correcta	2: Hay alrededor de 1-2 perlas educacionales o conceptos importantes que un médico competente debería saber	1: No, no usaría nada	4: Es la respuesta correcta y la información es certera	3: Hay bastantes (más de 3) perlas educacionales que un médico competente debería saber	2: Usaría algo de esto como guia
166	SALUD_PUB	1	0	1	1	0	Si requiere	Salud Pública	"Memorización"	Pregunta directa								2: No es la respuesta correcta, pero la información es algo correcta	1: No tiene ninguna perla educacional	1: No, no usaría nada	4: Es la respuesta correcta y la información es certera	4: Todo el contenido son perlas educacionales que un médico competente debería saber	3: Si, usaría toda la explicación
62	EMG	1	0	0	1	0	No requiere	Diagnóstico	Aplicación de información (Hacer un Diagnostico, tratamiento o pedir un examen)	Viñeta clínica	4	3	5	5	4	21	High	1: No es la respuesta correcta y la información es errónea	1: No tiene ninguna perla educacional	1: No, no usaría nada	4: Es la respuesta correcta y la información es certera	3: Hay bastantes (más de 3) perlas educacionales que un médico competente debería saber	2: Usaría algo de esto como guia
151	OBGYN	1	0	0	0	0	Si requiere	Diagnóstico	Aplicación de información (Hacer un Diagnostico, tratamiento o pedir un examen)	Viñeta clínica	5	4	4	4	4	21	High	1: No es la respuesta correcta y la información es errónea	2: Hay alrededor de 1-2 perlas educacionales o conceptos importantes que un médico competente debería saber	1: No, no usaría nada	4: Es la respuesta correcta y la información es certera	4: Todo el contenido son perlas educacionales que un médico competente debería saber	3: Si, usaría toda la explicación
47	OBGYN	1	0	1	0	1	No requiere	Tratamiento	Aplicación de información (Hacer un Diagnostico, tratamiento o pedir un examen)	Viñeta clínica	5	5	5	5	5	25	High	1: No es la respuesta correcta y la información es errónea	2: Hay alrededor de 1-2 perlas educacionales o conceptos importantes que un médico competente debería saber	1: No, no usaría nada	4: Es la respuesta correcta y la información es certera	3: Hay bastantes (más de 3) perlas educacionales que un médico competente debería saber	3: Si, usaría toda la explicación
177	PED	1	0	0	1	0	Si requiere	Diagnóstico	"Memorización"	Pregunta directa								1: No es la respuesta correcta y la información es errónea	2: Hay alrededor de 1-2 perlas educacionales o conceptos importantes que un médico competente debería saber	1: No, no usaría nada	4: Es la respuesta correcta y la información es certera	2: Hay alrededor de 1-2 perlas educacionales o conceptos importantes que un médico competente debería saber	2: Usaría algo de esto como guia
84	SALUD_PUB	0	1	0	1	1	No requiere	Conocimiento médico	"Memorización"	Viñeta clínica	5	4	4	5	4	22	High	4: Es la respuesta correcta y la información es certera	2: Hay alrededor de 1-2 perlas educacionales o conceptos importantes que un médico competente debería saber	2: Usaría algo de esto como guia	1: No es la respuesta correcta y la información es errónea	1: No tiene ninguna perla educacional	1: No, no usaría nada
26	CIRU	0	1	0	1	1	No requiere	Conocimiento médico	"Memorización"	Pregunta directa								4: Es la respuesta correcta y la información es certera	2: Hay alrededor de 1-2 perlas educacionales o conceptos importantes que un médico competente debería saber	2: Usaría algo de esto como guia	2: No es la respuesta correcta, pero la información es algo correcta	2: Hay alrededor de 1-2 perlas educacionales o conceptos importantes que un médico competente debería saber	2: Usaría algo de esto como guia
34	OBGYN	0	1	0	0	0	No requiere	Diagnóstico	Aplicación de información (Hacer un Diagnostico, tratamiento o pedir un examen)	Viñeta clínica	5	5	5	5	5	25	High	4: Es la respuesta correcta y la información es certera	3: Hay bastantes (más de 3) perlas educacionales que un médico competente debería saber	2: Usaría algo de esto como guia	2: No es la respuesta correcta, pero la información es algo correcta	2: Hay alrededor de 1-2 perlas educacionales o conceptos importantes que un médico competente debería saber	2: Usaría algo de esto como guia
71	PED	0	1	0	0	0	No requiere	Diagnóstico	Aplicación de información (Hacer un Diagnostico, tratamiento o pedir un examen)	Viñeta clínica	4	3	4	4	4	19	Moderate	4: Es la respuesta correcta y la información es certera	3: Hay bastantes (más de 3) perlas educacionales que un médico competente debería saber	2: Usaría algo de esto como guia	2: No es la respuesta correcta, pero la información es algo correcta	2: Hay alrededor de 1-2 perlas educacionales o conceptos importantes que un médico competente debería saber	1: No, no usaría nada
32	PED	0	1	0	1	1	No requiere	Tratamiento	Aplicación de información (Hacer un Diagnostico, tratamiento o pedir un examen)	Viñeta clínica	3	3	4	5	4	19	Moderate	4: Es la respuesta correcta y la información es certera	3: Hay bastantes (más de 3) perlas educacionales que un médico competente debería saber	2: Usaría algo de esto como guia	2: No es la respuesta correcta, pero la información es algo correcta	3: Hay bastantes (más de 3) perlas educacionales que un médico competente debería saber	3: Si, usaría toda la explicación
63	SALUD_PUB	0	1	1	1	1	Si requiere	Salud Pública	"Memorización"	Pregunta directa								4: Es la respuesta correcta y la información es certera	3: Hay bastantes (más de 3) perlas educacionales que un médico competente debería saber	2: Usaría algo de esto como guia	2: No es la respuesta correcta, pero la información es algo correcta	4: Todo el contenido son perlas educacionales que un médico competente debería saber	3: Si, usaría toda la explicación
112	CIRU	0	1	1	1	1	No requiere	Diagnóstico	Aplicación de información (Hacer un Diagnostico, tratamiento o pedir un examen)	Viñeta clínica	5	4	4	4	3	20	Moderate	3: Es la respuesta correcta, pero la información es errónea	3: Hay bastantes (más de 3) perlas educacionales que un médico competente debería saber	2: Usaría algo de esto como guia	2: No es la respuesta correcta, pero la información es algo correcta	2: Hay alrededor de 1-2 perlas educacionales o conceptos importantes que un médico competente debería saber	1: No, no usaría nada
121	CIRU	0	0	0	0	0	No requiere	Diagnóstico	"Memorización"	Pregunta directa								2: No es la respuesta correcta, pero la información es algo correcta	2: Hay alrededor de 1-2 perlas educacionales o conceptos importantes que un médico competente debería saber	2: Usaría algo de esto como guia	2: No es la respuesta correcta, pero la información es algo correcta	3: Hay bastantes (más de 3) perlas educacionales que un médico competente debería saber	2: Usaría algo de esto como guia
129	MED_INT	0	0	0	0	0	No requiere	Diagnóstico	Aplicación de información (Hacer un Diagnostico, tratamiento o pedir un examen)	Viñeta clínica	5	4	4	2	4	19	Moderate	2: No es la respuesta correcta, pero la información es algo correcta	3: Hay bastantes (más de 3) perlas educacionales que un médico competente debería saber	2: Usaría algo de esto como guia	2: No es la respuesta correcta, pero la información es algo correcta	4: Todo el contenido son perlas educacionales que un médico competente debería saber	2: Usaría algo de esto como guia
45	OBGYN	0	0	1	0	0	Si requiere	Tratamiento	Aplicación de información (Hacer un Diagnostico, tratamiento o pedir un examen)	Viñeta clínica	5	3	3	4	4	19	Moderate	2: No es la respuesta correcta, pero la información es algo correcta	3: Hay bastantes (más de 3) perlas educacionales que un médico competente debería saber	2: Usaría algo de esto como guia	2: No es la respuesta correcta, pero la información es algo correcta	2: Hay alrededor de 1-2 perlas educacionales o conceptos importantes que un médico competente debería saber	2: Usaría algo de esto como guia
17	PED	0	0	1	0	0	No requiere	Tratamiento	Aplicación de información (Hacer un Diagnostico, tratamiento o pedir un examen)	Viñeta clínica	5	5	5	5	3	23	High	2: No es la respuesta correcta, pero la información es algo correcta	3: Hay bastantes (más de 3) perlas educacionales que un médico competente debería saber	2: Usaría algo de esto como guia	2: No es la respuesta correcta, pero la información es algo correcta	1: No tiene ninguna perla educacional	1: No, no usaría nada
16	CIRU	1	1	1	1	1	No requiere	Conocimiento médico	"Memorización"	Viñeta clínica	5	5	5	4	3	22	High	4: Es la respuesta correcta y la información es certera	2: Hay alrededor de 1-2 perlas educacionales o conceptos importantes que un médico competente debería saber	2: Usaría algo de esto como guia	4: Es la respuesta correcta y la información es certera	3: Hay bastantes (más de 3) perlas educacionales que un médico competente debería saber	3: Si, usaría toda la explicación
31	CIRU	1	1	0	0	0	No requiere	Diagnóstico	Aplicación de información (Hacer un Diagnostico, tratamiento o pedir un examen)	Viñeta clínica	5	5	5	5	5	25	High	4: Es la respuesta correcta y la información es certera	2: Hay alrededor de 1-2 perlas educacionales o conceptos importantes que un médico competente debería saber	2: Usaría algo de esto como guia	4: Es la respuesta correcta y la información es certera	2: Hay alrededor de 1-2 perlas educacionales o conceptos importantes que un médico competente debería saber	2: Usaría algo de esto como guia
10	CIRU	1	1	1	1	1	No requiere	Diagnóstico	Aplicación de información (Hacer un Diagnostico, tratamiento o pedir un examen)	Viñeta clínica	5	5	5	5	5	25	High	4: Es la respuesta correcta y la información es certera	2: Hay alrededor de 1-2 perlas educacionales o conceptos importantes que un médico competente debería saber	2: Usaría algo de esto como guia	4: Es la respuesta correcta y la información es certera	2: Hay alrededor de 1-2 perlas educacionales o conceptos importantes que un médico competente debería saber	2: Usaría algo de esto como guia
116	CIRU	1	1	0	1	1	No requiere	Diagnóstico	Aplicación de información (Hacer un Diagnostico, tratamiento o pedir un examen)	Viñeta clínica	5	5	4	5	4	23	High	4: Es la respuesta correcta y la información es certera	2: Hay alrededor de 1-2 perlas educacionales o conceptos importantes que un médico competente debería saber	2: Usaría algo de esto como guia	4: Es la respuesta correcta y la información es certera	3: Hay bastantes (más de 3) perlas educacionales que un médico competente debería saber	2: Usaría algo de esto como guia
65	CIRU	1	1	1	1	0	No requiere	Diagnóstico	Aplicación de información (Hacer un Diagnostico, tratamiento o pedir un examen)	Viñeta clínica	4	4	4	5	4	21	High	4: Es la respuesta correcta y la información es certera	3: Hay bastantes (más de 3) perlas educacionales que un médico competente debería saber	2: Usaría algo de esto como guia	4: Es la respuesta correcta y la información es certera	3: Hay bastantes (más de 3) perlas educacionales que un médico competente debería saber	2: Usaría algo de esto como guia
61	CIRU	1	1	0	1	1	No requiere	Tratamiento	Aplicación de información (Hacer un Diagnostico, tratamiento o pedir un examen)	Viñeta clínica	5	5	5	5	4	24	High	4: Es la respuesta correcta y la información es certera	3: Hay bastantes (más de 3) perlas educacionales que un médico competente debería saber	2: Usaría algo de esto como guia	4: Es la respuesta correcta y la información es certera	3: Hay bastantes (más de 3) perlas educacionales que un médico competente debería saber	2: Usaría algo de esto como guia
52	CIRU	1	1	1	1	1	No requiere	Tratamiento	Aplicación de información (Hacer un Diagnostico, tratamiento o pedir un examen)	Viñeta clínica	3	4	4	4	4	19	Moderate	4: Es la respuesta correcta y la información es certera	3: Hay bastantes (más de 3) perlas educacionales que un médico competente debería saber	2: Usaría algo de esto como guia	4: Es la respuesta correcta y la información es certera	3: Hay bastantes (más de 3) perlas educacionales que un médico competente debería saber	3: Si, usaría toda la explicación
93	CIRU	1	1	1	1	1	No requiere	Tratamiento	Aplicación de información (Hacer un Diagnostico, tratamiento o pedir un examen)	Viñeta clínica	4	4	3	4	3	18	Moderate	4: Es la respuesta correcta y la información es certera	3: Hay bastantes (más de 3) perlas educacionales que un médico competente debería saber	2: Usaría algo de esto como guia	4: Es la respuesta correcta y la información es certera	3: Hay bastantes (más de 3) perlas educacionales que un médico competente debería saber	3: Si, usaría toda la explicación
127	EMG	1	1	1	1	1	No requiere	Diagnóstico	Aplicación de información (Hacer un Diagnostico, tratamiento o pedir un examen)	Viñeta clínica	5	4	4	4	4	21	High	4: Es la respuesta correcta y la información es certera	4: Todo el contenido son perlas educacionales que un médico competente debería saber	2: Usaría algo de esto como guia	4: Es la respuesta correcta y la información es certera	4: Todo el contenido son perlas educacionales que un médico competente debería saber	3: Si, usaría toda la explicación
154	EMG	1	1	1	1	0	No requiere	Tratamiento	Aplicación de información (Hacer un Diagnostico, tratamiento o pedir un examen)	Viñeta clínica	5	5	5	3	4	22	High	4: Es la respuesta correcta y la información es certera	3: Hay bastantes (más de 3) perlas educacionales que un médico competente debería saber	2: Usaría algo de esto como guia	4: Es la respuesta correcta y la información es certera	4: Todo el contenido son perlas educacionales que un médico competente debería saber	3: Si, usaría toda la explicación
73	EMG	1	1	1	1	0	No requiere	Tratamiento	Aplicación de información (Hacer un Diagnostico, tratamiento o pedir un examen)	Viñeta clínica	4	4	4	5	4	21	High	4: Es la respuesta correcta y la información es certera	2: Hay alrededor de 1-2 perlas educacionales o conceptos importantes que un médico competente debería saber	2: Usaría algo de esto como guia	4: Es la respuesta correcta y la información es certera	2: Hay alrededor de 1-2 perlas educacionales o conceptos importantes que un médico competente debería saber	1: No, no usaría nada
7	EMG	1	1	1	1	1	No requiere	Tratamiento	"Memorización"	Pregunta directa								4: Es la respuesta correcta y la información es certera	3: Hay bastantes (más de 3) perlas educacionales que un médico competente debería saber	2: Usaría algo de esto como guia	4: Es la respuesta correcta y la información es certera	4: Todo el contenido son perlas educacionales que un médico competente debería saber	3: Si, usaría toda la explicación
74	MED_INT	1	1	1	1	0	Si requiere	Conocimiento médico	Aplicación de información (Hacer un Diagnostico, tratamiento o pedir un examen)	Viñeta clínica	4	4	4	4	4	20	Moderate	4: Es la respuesta correcta y la información es certera	2: Hay alrededor de 1-2 perlas educacionales o conceptos importantes que un médico competente debería saber	2: Usaría algo de esto como guia	4: Es la respuesta correcta y la información es certera	2: Hay alrededor de 1-2 perlas educacionales o conceptos importantes que un médico competente debería saber	1: No, no usaría nada
145	MED_INT	1	1	1	1	0	No requiere	Conocimiento médico	"Memorización"	Pregunta directa								4: Es la respuesta correcta y la información es certera	3: Hay bastantes (más de 3) perlas educacionales que un médico competente debería saber	2: Usaría algo de esto como guia	4: Es la respuesta correcta y la información es certera	4: Todo el contenido son perlas educacionales que un médico competente debería saber	3: Si, usaría toda la explicación
56	MED_INT	1	1	1	1	0	No requiere	Diagnóstico	Aplicación de información (Hacer un Diagnostico, tratamiento o pedir un examen)	Viñeta clínica	5	5	5	5	5	25	High	4: Es la respuesta correcta y la información es certera	3: Hay bastantes (más de 3) perlas educacionales que un médico competente debería saber	2: Usaría algo de esto como guia	4: Es la respuesta correcta y la información es certera	3: Hay bastantes (más de 3) perlas educacionales que un médico competente debería saber	3: Si, usaría toda la explicación
49	MED_INT	1	1	1	0	1	No requiere	Diagnóstico	Aplicación de información (Hacer un Diagnostico, tratamiento o pedir un examen)	Viñeta clínica	5	5	5	5	4	24	High	4: Es la respuesta correcta y la información es certera	2: Hay alrededor de 1-2 perlas educacionales o conceptos importantes que un médico competente debería saber	2: Usaría algo de esto como guia	4: Es la respuesta correcta y la información es certera	4: Todo el contenido son perlas educacionales que un médico competente debería saber	3: Si, usaría toda la explicación
174	MED_INT	1	1	1	0	0	No requiere	Diagnóstico	Aplicación de información (Hacer un Diagnostico, tratamiento o pedir un examen)	Viñeta clínica	5	5	4	5	5	24	High	4: Es la respuesta correcta y la información es certera	3: Hay bastantes (más de 3) perlas educacionales que un médico competente debería saber	2: Usaría algo de esto como guia	4: Es la respuesta correcta y la información es certera	4: Todo el contenido son perlas educacionales que un médico competente debería saber	3: Si, usaría toda la explicación
27	MED_INT	1	1	0	1	0	No requiere	Diagnóstico	Aplicación de información (Hacer un Diagnostico, tratamiento o pedir un examen)	Viñeta clínica	4	5	5	5	5	24	High	4: Es la respuesta correcta y la información es certera	3: Hay bastantes (más de 3) perlas educacionales que un médico competente debería saber	2: Usaría algo de esto como guia	4: Es la respuesta correcta y la información es certera	4: Todo el contenido son perlas educacionales que un médico competente debería saber	3: Si, usaría toda la explicación
173	MED_INT	1	1	1	1	1	No requiere	Diagnóstico	Aplicación de información (Hacer un Diagnostico, tratamiento o pedir un examen)	Viñeta clínica	5	4	4	5	5	23	High	4: Es la respuesta correcta y la información es certera	3: Hay bastantes (más de 3) perlas educacionales que un médico competente debería saber	2: Usaría algo de esto como guia	4: Es la respuesta correcta y la información es certera	4: Todo el contenido son perlas educacionales que un médico competente debería saber	3: Si, usaría toda la explicación
3	MED_INT	1	1	1	1	1	No requiere	Diagnóstico	Aplicación de información (Hacer un Diagnostico, tratamiento o pedir un examen)	Viñeta clínica	5	5	4	5	3	22	High	4: Es la respuesta correcta y la información es certera	3: Hay bastantes (más de 3) perlas educacionales que un médico competente debería saber	2: Usaría algo de esto como guia	4: Es la respuesta correcta y la información es certera	3: Hay bastantes (más de 3) perlas educacionales que un médico competente debería saber	3: Si, usaría toda la explicación
30	MED_INT	1	1	1	1	1	No requiere	Diagnóstico	Aplicación de información (Hacer un Diagnostico, tratamiento o pedir un examen)	Viñeta clínica	4	5	4	5	3	21	High	4: Es la respuesta correcta y la información es certera	3: Hay bastantes (más de 3) perlas educacionales que un médico competente debería saber	2: Usaría algo de esto como guia	4: Es la respuesta correcta y la información es certera	2: Hay alrededor de 1-2 perlas educacionales o conceptos importantes que un médico competente debería saber	2: Usaría algo de esto como guia
135	MED_INT	1	1	1	1	1	No requiere	Diagnóstico	Aplicación de información (Hacer un Diagnostico, tratamiento o pedir un examen)	Viñeta clínica	5	5	4	2	4	20	Moderate	4: Es la respuesta correcta y la información es certera	2: Hay alrededor de 1-2 perlas educacionales o conceptos importantes que un médico competente debería saber	2: Usaría algo de esto como guia	4: Es la respuesta correcta y la información es certera	4: Todo el contenido son perlas educacionales que un médico competente debería saber	3: Si, usaría toda la explicación
179	MED_INT	1	1	1	1	1	No requiere	Diagnóstico	Aplicación de información (Hacer un Diagnostico, tratamiento o pedir un examen)	Viñeta clínica	5	4	4	4	3	20	Moderate	4: Es la respuesta correcta y la información es certera	3: Hay bastantes (más de 3) perlas educacionales que un médico competente debería saber	2: Usaría algo de esto como guia	4: Es la respuesta correcta y la información es certera	4: Todo el contenido son perlas educacionales que un médico competente debería saber	3: Si, usaría toda la explicación
144	MED_INT	1	1	1	1	1	Si requiere	Diagnóstico	Aplicación de información (Hacer un Diagnostico, tratamiento o pedir un examen)	Viñeta clínica	5	4	5	3	3	20	Moderate	4: Es la respuesta correcta y la información es certera	3: Hay bastantes (más de 3) perlas educacionales que un médico competente debería saber	2: Usaría algo de esto como guia	4: Es la respuesta correcta y la información es certera	4: Todo el contenido son perlas educacionales que un médico competente debería saber	3: Si, usaría toda la explicación
95	MED_INT	1	1	1	1	1	No requiere	Diagnóstico	Aplicación de información (Hacer un Diagnostico, tratamiento o pedir un examen)	Viñeta clínica	5	5	3	4	3	20	Moderate	4: Es la respuesta correcta y la información es certera	3: Hay bastantes (más de 3) perlas educacionales que un médico competente debería saber	2: Usaría algo de esto como guia	4: Es la respuesta correcta y la información es certera	2: Hay alrededor de 1-2 perlas educacionales o conceptos importantes que un médico competente debería saber	2: Usaría algo de esto como guia
106	MED_INT	1	1	0	1	1	No requiere	Diagnóstico	Aplicación de información (Hacer un Diagnostico, tratamiento o pedir un examen)	Viñeta clínica	4	5	4	4	3	20	Moderate	4: Es la respuesta correcta y la información es certera	3: Hay bastantes (más de 3) perlas educacionales que un médico competente debería saber	2: Usaría algo de esto como guia	4: Es la respuesta correcta y la información es certera	3: Hay bastantes (más de 3) perlas educacionales que un médico competente debería saber	2: Usaría algo de esto como guia
175	MED_INT	1	1	1	1	1	No requiere	Diagnóstico	Aplicación de información (Hacer un Diagnostico, tratamiento o pedir un examen)	Viñeta clínica	5	4	4	4	2	19	Moderate	4: Es la respuesta correcta y la información es certera	3: Hay bastantes (más de 3) perlas educacionales que un médico competente debería saber	2: Usaría algo de esto como guia	4: Es la respuesta correcta y la información es certera	3: Hay bastantes (más de 3) perlas educacionales que un médico competente debería saber	3: Si, usaría toda la explicación
91	MED_INT	1	1	1	1	1	No requiere	Diagnóstico	Aplicación de información (Hacer un Diagnostico, tratamiento o pedir un examen)	Viñeta clínica	4	4	3	3	4	18	Moderate	4: Es la respuesta correcta y la información es certera	3: Hay bastantes (más de 3) perlas educacionales que un médico competente debería saber	2: Usaría algo de esto como guia	4: Es la respuesta correcta y la información es certera	4: Todo el contenido son perlas educacionales que un médico competente debería saber	3: Si, usaría toda la explicación
150	MED_INT	1	1	1	0	1	Si requiere	Diagnóstico	Aplicación de información (Hacer un Diagnostico, tratamiento o pedir un examen)	Viñeta clínica	5	5	3	4	1	18	Moderate	4: Es la respuesta correcta y la información es certera	3: Hay bastantes (más de 3) perlas educacionales que un médico competente debería saber	2: Usaría algo de esto como guia	4: Es la respuesta correcta y la información es certera	3: Hay bastantes (más de 3) perlas educacionales que un médico competente debería saber	2: Usaría algo de esto como guia
115	MED_INT	1	1	1	1	0	No requiere	Diagnóstico	Aplicación de información (Hacer un Diagnostico, tratamiento o pedir un examen)	Viñeta clínica	2	3	1	3	3	12	Low	4: Es la respuesta correcta y la información es certera	3: Hay bastantes (más de 3) perlas educacionales que un médico competente debería saber	2: Usaría algo de esto como guia	4: Es la respuesta correcta y la información es certera	3: Hay bastantes (más de 3) perlas educacionales que un médico competente debería saber	2: Usaría algo de esto como guia
39	MED_INT	1	1	1	1	0	No requiere	Tratamiento	Aplicación de información (Hacer un Diagnostico, tratamiento o pedir un examen)	Viñeta clínica	5	5	5	5	5	25	High	4: Es la respuesta correcta y la información es certera	2: Hay alrededor de 1-2 perlas educacionales o conceptos importantes que un médico competente debería saber	2: Usaría algo de esto como guia	4: Es la respuesta correcta y la información es certera	3: Hay bastantes (más de 3) perlas educacionales que un médico competente debería saber	3: Si, usaría toda la explicación
42	MED_INT	1	1	1	1	1	No requiere	Tratamiento	Aplicación de información (Hacer un Diagnostico, tratamiento o pedir un examen)	Viñeta clínica	5	5	5	5	5	25	High	4: Es la respuesta correcta y la información es certera	3: Hay bastantes (más de 3) perlas educacionales que un médico competente debería saber	2: Usaría algo de esto como guia	4: Es la respuesta correcta y la información es certera	3: Hay bastantes (más de 3) perlas educacionales que un médico competente debería saber	3: Si, usaría toda la explicación
9	MED_INT	1	1	1	1	1	No requiere	Tratamiento	Aplicación de información (Hacer un Diagnostico, tratamiento o pedir un examen)	Viñeta clínica	5	5	5	5	5	25	High	4: Es la respuesta correcta y la información es certera	2: Hay alrededor de 1-2 perlas educacionales o conceptos importantes que un médico competente debería saber	2: Usaría algo de esto como guia	4: Es la respuesta correcta y la información es certera	2: Hay alrededor de 1-2 perlas educacionales o conceptos importantes que un médico competente debería saber	2: Usaría algo de esto como guia
37	MED_INT	1	1	1	0	0	No requiere	Tratamiento	Aplicación de información (Hacer un Diagnostico, tratamiento o pedir un examen)	Viñeta clínica	5	5	5	5	4	24	High	4: Es la respuesta correcta y la información es certera	2: Hay alrededor de 1-2 perlas educacionales o conceptos importantes que un médico competente debería saber	2: Usaría algo de esto como guia	4: Es la respuesta correcta y la información es certera	3: Hay bastantes (más de 3) perlas educacionales que un médico competente debería saber	3: Si, usaría toda la explicación
11	MED_INT	1	1	1	1	1	No requiere	Tratamiento	Aplicación de información (Hacer un Diagnostico, tratamiento o pedir un examen)	Viñeta clínica	5	4	5	5	5	24	High	4: Es la respuesta correcta y la información es certera	3: Hay bastantes (más de 3) perlas educacionales que un médico competente debería saber	2: Usaría algo de esto como guia	4: Es la respuesta correcta y la información es certera	2: Hay alrededor de 1-2 perlas educacionales o conceptos importantes que un médico competente debería saber	3: Si, usaría toda la explicación
54	MED_INT	1	1	1	1	1	No requiere	Tratamiento	Aplicación de información (Hacer un Diagnostico, tratamiento o pedir un examen)	Viñeta clínica	5	5	5	5	4	24	High	4: Es la respuesta correcta y la información es certera	2: Hay alrededor de 1-2 perlas educacionales o conceptos importantes que un médico competente debería saber	2: Usaría algo de esto como guia	4: Es la respuesta correcta y la información es certera	2: Hay alrededor de 1-2 perlas educacionales o conceptos importantes que un médico competente debería saber	2: Usaría algo de esto como guia
14	MED_INT	1	1	1	0	1	No requiere	Tratamiento	Aplicación de información (Hacer un Diagnostico, tratamiento o pedir un examen)	Viñeta clínica	5	5	5	5	4	24	High	4: Es la respuesta correcta y la información es certera	2: Hay alrededor de 1-2 perlas educacionales o conceptos importantes que un médico competente debería saber	2: Usaría algo de esto como guia	4: Es la respuesta correcta y la información es certera	2: Hay alrededor de 1-2 perlas educacionales o conceptos importantes que un médico competente debería saber	2: Usaría algo de esto como guia
41	MED_INT	1	1	0	0	0	No requiere	Tratamiento	Aplicación de información (Hacer un Diagnostico, tratamiento o pedir un examen)	Viñeta clínica	5	5	4	5	4	23	High	4: Es la respuesta correcta y la información es certera	2: Hay alrededor de 1-2 perlas educacionales o conceptos importantes que un médico competente debería saber	2: Usaría algo de esto como guia	4: Es la respuesta correcta y la información es certera	2: Hay alrededor de 1-2 perlas educacionales o conceptos importantes que un médico competente debería saber	2: Usaría algo de esto como guia
25	MED_INT	1	1	1	1	1	No requiere	Tratamiento	Aplicación de información (Hacer un Diagnostico, tratamiento o pedir un examen)	Viñeta clínica	3	5	5	5	4	22	High	4: Es la respuesta correcta y la información es certera	2: Hay alrededor de 1-2 perlas educacionales o conceptos importantes que un médico competente debería saber	2: Usaría algo de esto como guia	4: Es la respuesta correcta y la información es certera	3: Hay bastantes (más de 3) perlas educacionales que un médico competente debería saber	3: Si, usaría toda la explicación
126	MED_INT	1	1	1	0	1	Si requiere	Tratamiento	Aplicación de información (Hacer un Diagnostico, tratamiento o pedir un examen)	Viñeta clínica	5	5	3	5	4	22	High	4: Es la respuesta correcta y la información es certera	3: Hay bastantes (más de 3) perlas educacionales que un médico competente debería saber	2: Usaría algo de esto como guia	4: Es la respuesta correcta y la información es certera	4: Todo el contenido son perlas educacionales que un médico competente debería saber	3: Si, usaría toda la explicación
53	MED_INT	1	1	0	0	1	Si requiere	Tratamiento	Aplicación de información (Hacer un Diagnostico, tratamiento o pedir un examen)	Viñeta clínica	4	4	5	5	4	22	High	4: Es la respuesta correcta y la información es certera	2: Hay alrededor de 1-2 perlas educacionales o conceptos importantes que un médico competente debería saber	2: Usaría algo de esto como guia	4: Es la respuesta correcta y la información es certera	2: Hay alrededor de 1-2 perlas educacionales o conceptos importantes que un médico competente debería saber	2: Usaría algo de esto como guia
67	MED_INT	1	1	0	0	1	No requiere	Tratamiento	Aplicación de información (Hacer un Diagnostico, tratamiento o pedir un examen)	Viñeta clínica	5	4	4	5	4	22	High	4: Es la respuesta correcta y la información es certera	3: Hay bastantes (más de 3) perlas educacionales que un médico competente debería saber	2: Usaría algo de esto como guia	4: Es la respuesta correcta y la información es certera	2: Hay alrededor de 1-2 perlas educacionales o conceptos importantes que un médico competente debería saber	2: Usaría algo de esto como guia
20	MED_INT	1	1	1	1	1	No requiere	Tratamiento	Aplicación de información (Hacer un Diagnostico, tratamiento o pedir un examen)	Viñeta clínica	4	4	5	5	4	22	High	4: Es la respuesta correcta y la información es certera	3: Hay bastantes (más de 3) perlas educacionales que un médico competente debería saber	2: Usaría algo de esto como guia	4: Es la respuesta correcta y la información es certera	2: Hay alrededor de 1-2 perlas educacionales o conceptos importantes que un médico competente debería saber	2: Usaría algo de esto como guia
102	MED_INT	1	1	1	1	1	No requiere	Tratamiento	Aplicación de información (Hacer un Diagnostico, tratamiento o pedir un examen)	Viñeta clínica	4	4	4	5	4	21	High	4: Es la respuesta correcta y la información es certera	3: Hay bastantes (más de 3) perlas educacionales que un médico competente debería saber	2: Usaría algo de esto como guia	4: Es la respuesta correcta y la información es certera	2: Hay alrededor de 1-2 perlas educacionales o conceptos importantes que un médico competente debería saber	2: Usaría algo de esto como guia
148	MED_INT	1	1	1	1	1	Si requiere	Tratamiento	Aplicación de información (Hacer un Diagnostico, tratamiento o pedir un examen)	Viñeta clínica	5	5	3	4	3	20	Moderate	4: Es la respuesta correcta y la información es certera	3: Hay bastantes (más de 3) perlas educacionales que un médico competente debería saber	2: Usaría algo de esto como guia	4: Es la respuesta correcta y la información es certera	4: Todo el contenido son perlas educacionales que un médico competente debería saber	3: Si, usaría toda la explicación
79	MED_INT	1	1	1	1	1	No requiere	Tratamiento	Aplicación de información (Hacer un Diagnostico, tratamiento o pedir un examen)	Viñeta clínica	4	4	4	4	4	20	Moderate	4: Es la respuesta correcta y la información es certera	3: Hay bastantes (más de 3) perlas educacionales que un médico competente debería saber	2: Usaría algo de esto como guia	4: Es la respuesta correcta y la información es certera	2: Hay alrededor de 1-2 perlas educacionales o conceptos importantes que un médico competente debería saber	2: Usaría algo de esto como guia
178	MED_INT	1	1	1	1	0	No requiere	Tratamiento	Aplicación de información (Hacer un Diagnostico, tratamiento o pedir un examen)	Viñeta clínica	5	4	3	4	3	19	Moderate	4: Es la respuesta correcta y la información es certera	2: Hay alrededor de 1-2 perlas educacionales o conceptos importantes que un médico competente debería saber	2: Usaría algo de esto como guia	4: Es la respuesta correcta y la información es certera	4: Todo el contenido son perlas educacionales que un médico competente debería saber	3: Si, usaría toda la explicación
72	MED_INT	1	1	1	1	1	No requiere	Tratamiento	Aplicación de información (Hacer un Diagnostico, tratamiento o pedir un examen)	Viñeta clínica	4	4	4	4	3	19	Moderate	4: Es la respuesta correcta y la información es certera	2: Hay alrededor de 1-2 perlas educacionales o conceptos importantes que un médico competente debería saber	2: Usaría algo de esto como guia	4: Es la respuesta correcta y la información es certera	3: Hay bastantes (más de 3) perlas educacionales que un médico competente debería saber	3: Si, usaría toda la explicación
143	MED_INT	1	1	1	1	1	Si requiere	Tratamiento	Aplicación de información (Hacer un Diagnostico, tratamiento o pedir un examen)	Viñeta clínica	5	5	2	4	1	17	Moderate	4: Es la respuesta correcta y la información es certera	3: Hay bastantes (más de 3) perlas educacionales que un médico competente debería saber	2: Usaría algo de esto como guia	4: Es la respuesta correcta y la información es certera	4: Todo el contenido son perlas educacionales que un médico competente debería saber	3: Si, usaría toda la explicación
19	OBGYN	1	1	1	1	1	No requiere	Conocimiento médico	"Memorización"	Viñeta clínica	5	4	5	5	5	24	High	4: Es la respuesta correcta y la información es certera	3: Hay bastantes (más de 3) perlas educacionales que un médico competente debería saber	2: Usaría algo de esto como guia	4: Es la respuesta correcta y la información es certera	2: Hay alrededor de 1-2 perlas educacionales o conceptos importantes que un médico competente debería saber	2: Usaría algo de esto como guia
70	OBGYN	1	1	0	1	1	No requiere	Conocimiento médico	"Memorización"	Viñeta clínica	4	4	4	5	4	21	High	4: Es la respuesta correcta y la información es certera	2: Hay alrededor de 1-2 perlas educacionales o conceptos importantes que un médico competente debería saber	2: Usaría algo de esto como guia	4: Es la respuesta correcta y la información es certera	2: Hay alrededor de 1-2 perlas educacionales o conceptos importantes que un médico competente debería saber	2: Usaría algo de esto como guia
1	OBGYN	1	1	0	1	0	No requiere	Diagnóstico	Aplicación de información (Hacer un Diagnostico, tratamiento o pedir un examen)	Viñeta clínica	5	5	4	5	4	23	High	4: Es la respuesta correcta y la información es certera	2: Hay alrededor de 1-2 perlas educacionales o conceptos importantes que un médico competente debería saber	2: Usaría algo de esto como guia	4: Es la respuesta correcta y la información es certera	3: Hay bastantes (más de 3) perlas educacionales que un médico competente debería saber	3: Si, usaría toda la explicación
141	OBGYN	1	1	0	0	1	Si requiere	Tratamiento	Aplicación de información (Hacer un Diagnostico, tratamiento o pedir un examen)	Viñeta clínica	5	5	5	5	4	24	High	4: Es la respuesta correcta y la información es certera	2: Hay alrededor de 1-2 perlas educacionales o conceptos importantes que un médico competente debería saber	2: Usaría algo de esto como guia	4: Es la respuesta correcta y la información es certera	3: Hay bastantes (más de 3) perlas educacionales que un médico competente debería saber	3: Si, usaría toda la explicación
40	OBGYN	1	1	1	1	1	No requiere	Tratamiento	Aplicación de información (Hacer un Diagnostico, tratamiento o pedir un examen)	Viñeta clínica	4	5	5	5	5	24	High	4: Es la respuesta correcta y la información es certera	3: Hay bastantes (más de 3) perlas educacionales que un médico competente debería saber	2: Usaría algo de esto como guia	4: Es la respuesta correcta y la información es certera	3: Hay bastantes (más de 3) perlas educacionales que un médico competente debería saber	3: Si, usaría toda la explicación
55	OBGYN	1	1	1	1	1	Si requiere	Tratamiento	Aplicación de información (Hacer un Diagnostico, tratamiento o pedir un examen)	Viñeta clínica	5	5	5	5	4	24	High	4: Es la respuesta correcta y la información es certera	3: Hay bastantes (más de 3) perlas educacionales que un médico competente debería saber	2: Usaría algo de esto como guia	4: Es la respuesta correcta y la información es certera	3: Hay bastantes (más de 3) perlas educacionales que un médico competente debería saber	3: Si, usaría toda la explicación
22	OBGYN	1	1	1	1	1	No requiere	Tratamiento	Aplicación de información (Hacer un Diagnostico, tratamiento o pedir un examen)	Viñeta clínica	4	4	4	3	4	19	Moderate	4: Es la respuesta correcta y la información es certera	3: Hay bastantes (más de 3) perlas educacionales que un médico competente debería saber	2: Usaría algo de esto como guia	4: Es la respuesta correcta y la información es certera	3: Hay bastantes (más de 3) perlas educacionales que un médico competente debería saber	3: Si, usaría toda la explicación
111	OBGYN	1	1	1	1	1	No requiere	Tratamiento	Aplicación de información (Hacer un Diagnostico, tratamiento o pedir un examen)	Viñeta clínica	4	4	4	4	3	19	Moderate	4: Es la respuesta correcta y la información es certera	3: Hay bastantes (más de 3) perlas educacionales que un médico competente debería saber	2: Usaría algo de esto como guia	4: Es la respuesta correcta y la información es certera	2: Hay alrededor de 1-2 perlas educacionales o conceptos importantes que un médico competente debería saber	1: No, no usaría nada
149	OBGYN	1	1	0	0	1	Si requiere	Tratamiento	Aplicación de información (Hacer un Diagnostico, tratamiento o pedir un examen)	Viñeta clínica	4	3	3	4	4	18	Moderate	4: Es la respuesta correcta y la información es certera	3: Hay bastantes (más de 3) perlas educacionales que un médico competente debería saber	2: Usaría algo de esto como guia	4: Es la respuesta correcta y la información es certera	3: Hay bastantes (más de 3) perlas educacionales que un médico competente debería saber	2: Usaría algo de esto como guia
152	OBGYN	1	1	1	1	0	Si requiere	Tratamiento	Aplicación de información (Hacer un Diagnostico, tratamiento o pedir un examen)	Viñeta clínica	5	3	4	2	3	17	Moderate	4: Es la respuesta correcta y la información es certera	3: Hay bastantes (más de 3) perlas educacionales que un médico competente debería saber	2: Usaría algo de esto como guia	4: Es la respuesta correcta y la información es certera	3: Hay bastantes (más de 3) perlas educacionales que un médico competente debería saber	2: Usaría algo de esto como guia
85	PED	1	1	0	0	1	No requiere	Conocimiento médico	"Memorización"	Pregunta directa								4: Es la respuesta correcta y la información es certera	3: Hay bastantes (más de 3) perlas educacionales que un médico competente debería saber	2: Usaría algo de esto como guia	4: Es la respuesta correcta y la información es certera	2: Hay alrededor de 1-2 perlas educacionales o conceptos importantes que un médico competente debería saber	2: Usaría algo de esto como guia
88	PED	1	1	1	0	1	No requiere	Diagnóstico	Aplicación de información (Hacer un Diagnostico, tratamiento o pedir un examen)	Viñeta clínica	5	5	5	5	5	25	High	4: Es la respuesta correcta y la información es certera	3: Hay bastantes (más de 3) perlas educacionales que un médico competente debería saber	2: Usaría algo de esto como guia	4: Es la respuesta correcta y la información es certera	4: Todo el contenido son perlas educacionales que un médico competente debería saber	3: Si, usaría toda la explicación
169	PED	1	1	1	1	1	No requiere	Tratamiento	Aplicación de información (Hacer un Diagnostico, tratamiento o pedir un examen)	Viñeta clínica	5	5	4	5	4	23	High	4: Es la respuesta correcta y la información es certera	3: Hay bastantes (más de 3) perlas educacionales que un médico competente debería saber	2: Usaría algo de esto como guia	4: Es la respuesta correcta y la información es certera	4: Todo el contenido son perlas educacionales que un médico competente debería saber	3: Si, usaría toda la explicación
33	PED	1	1	0	1	0	No requiere	Tratamiento	Aplicación de información (Hacer un Diagnostico, tratamiento o pedir un examen)	Viñeta clínica	5	5	4	5	3	22	High	4: Es la respuesta correcta y la información es certera	3: Hay bastantes (más de 3) perlas educacionales que un médico competente debería saber	2: Usaría algo de esto como guia	4: Es la respuesta correcta y la información es certera	4: Todo el contenido son perlas educacionales que un médico competente debería saber	3: Si, usaría toda la explicación
75	PED	1	1	1	1	0	Si requiere	Tratamiento	Aplicación de información (Hacer un Diagnostico, tratamiento o pedir un examen)	Viñeta clínica	4	3	4	4	3	18	Moderate	4: Es la respuesta correcta y la información es certera	3: Hay bastantes (más de 3) perlas educacionales que un médico competente debería saber	2: Usaría algo de esto como guia	4: Es la respuesta correcta y la información es certera	2: Hay alrededor de 1-2 perlas educacionales o conceptos importantes que un médico competente debería saber	2: Usaría algo de esto como guia
99	SALUD_PUB	1	1	1	1	1	No requiere	Conocimiento médico	"Memorización"	Pregunta directa								4: Es la respuesta correcta y la información es certera	2: Hay alrededor de 1-2 perlas educacionales o conceptos importantes que un médico competente debería saber	2: Usaría algo de esto como guia	4: Es la respuesta correcta y la información es certera	2: Hay alrededor de 1-2 perlas educacionales o conceptos importantes que un médico competente debería saber	2: Usaría algo de esto como guia
118	SALUD_PUB	1	1	1	1	1	Si requiere	Conocimiento médico	"Memorización"	Pregunta directa								4: Es la respuesta correcta y la información es certera	2: Hay alrededor de 1-2 perlas educacionales o conceptos importantes que un médico competente debería saber	2: Usaría algo de esto como guia	4: Es la respuesta correcta y la información es certera	2: Hay alrededor de 1-2 perlas educacionales o conceptos importantes que un médico competente debería saber	2: Usaría algo de esto como guia
97	SALUD_PUB	1	1	1	1	1	No requiere	Conocimiento médico	"Memorización"	Pregunta directa								4: Es la respuesta correcta y la información es certera	3: Hay bastantes (más de 3) perlas educacionales que un médico competente debería saber	2: Usaría algo de esto como guia	4: Es la respuesta correcta y la información es certera	3: Hay bastantes (más de 3) perlas educacionales que un médico competente debería saber	2: Usaría algo de esto como guia
57	SALUD_PUB	1	1	1	1	1	No requiere	Salud Pública	"Memorización"	Pregunta directa								4: Es la respuesta correcta y la información es certera	2: Hay alrededor de 1-2 perlas educacionales o conceptos importantes que un médico competente debería saber	2: Usaría algo de esto como guia	4: Es la respuesta correcta y la información es certera	2: Hay alrededor de 1-2 perlas educacionales o conceptos importantes que un médico competente debería saber	2: Usaría algo de esto como guia
58	MED_INT	1	0	1	1	0	No requiere	Diagnóstico	Aplicación de información (Hacer un Diagnostico, tratamiento o pedir un examen)	Viñeta clínica	4	4	4	5	4	21	High	2: No es la respuesta correcta, pero la información es algo correcta	2: Hay alrededor de 1-2 perlas educacionales o conceptos importantes que un médico competente debería saber	2: Usaría algo de esto como guia	4: Es la respuesta correcta y la información es certera	4: Todo el contenido son perlas educacionales que un médico competente debería saber	3: Si, usaría toda la explicación
159	MED_INT	1	0	1	0	0	Si requiere	Diagnóstico	"Memorización"	Viñeta clínica	3	4	3	5	3	18	Moderate	2: No es la respuesta correcta, pero la información es algo correcta	3: Hay bastantes (más de 3) perlas educacionales que un médico competente debería saber	2: Usaría algo de esto como guia	4: Es la respuesta correcta y la información es certera	4: Todo el contenido son perlas educacionales que un médico competente debería saber	3: Si, usaría toda la explicación
46	MED_INT	1	0	0	1	0	Si requiere	Tratamiento	Aplicación de información (Hacer un Diagnostico, tratamiento o pedir un examen)	Viñeta clínica	5	5	5	5	5	25	High	2: No es la respuesta correcta, pero la información es algo correcta	2: Hay alrededor de 1-2 perlas educacionales o conceptos importantes que un médico competente debería saber	2: Usaría algo de esto como guia	4: Es la respuesta correcta y la información es certera	4: Todo el contenido son perlas educacionales que un médico competente debería saber	3: Si, usaría toda la explicación
105	CIRU	0	1	1	1	1	No requiere	Diagnóstico	Aplicación de información (Hacer un Diagnostico, tratamiento o pedir un examen)	Viñeta clínica	5	4	3	4	3	19	Moderate	4: Es la respuesta correcta y la información es certera	3: Hay bastantes (más de 3) perlas educacionales que un médico competente debería saber	3: Si, usaría toda la explicación	1: No es la respuesta correcta y la información es errónea	2: Hay alrededor de 1-2 perlas educacionales o conceptos importantes que un médico competente debería saber	1: No, no usaría nada
13	OBGYN	0	1	0	1	1	Si requiere	Diagnóstico	Aplicación de información (Hacer un Diagnostico, tratamiento o pedir un examen)	Viñeta clínica	5	5	5	5	3	23	High	4: Es la respuesta correcta y la información es certera	3: Hay bastantes (más de 3) perlas educacionales que un médico competente debería saber	3: Si, usaría toda la explicación	1: No es la respuesta correcta y la información es errónea	1: No tiene ninguna perla educacional	1: No, no usaría nada
147	CIRU	0	1	1	0	0	No requiere	Diagnóstico	Aplicación de información (Hacer un Diagnostico, tratamiento o pedir un examen)	Viñeta clínica	5	4	4	4	4	21	High	4: Es la respuesta correcta y la información es certera	4: Todo el contenido son perlas educacionales que un médico competente debería saber	3: Si, usaría toda la explicación	2: No es la respuesta correcta, pero la información es algo correcta	2: Hay alrededor de 1-2 perlas educacionales o conceptos importantes que un médico competente debería saber	1: No, no usaría nada
44	MED_INT	0	1	1	1	1	No requiere	Diagnóstico	Aplicación de información (Hacer un Diagnostico, tratamiento o pedir un examen)	Viñeta clínica	5	4	5	5	5	24	High	4: Es la respuesta correcta y la información es certera	3: Hay bastantes (más de 3) perlas educacionales que un médico competente debería saber	3: Si, usaría toda la explicación	2: No es la respuesta correcta, pero la información es algo correcta	1: No tiene ninguna perla educacional	1: No, no usaría nada
69	MED_INT	0	1	1	0	0	No requiere	Diagnóstico	Aplicación de información (Hacer un Diagnostico, tratamiento o pedir un examen)	Viñeta clínica	5	3	4	4	4	20	Moderate	4: Es la respuesta correcta y la información es certera	3: Hay bastantes (más de 3) perlas educacionales que un médico competente debería saber	3: Si, usaría toda la explicación	2: No es la respuesta correcta, pero la información es algo correcta	2: Hay alrededor de 1-2 perlas educacionales o conceptos importantes que un médico competente debería saber	1: No, no usaría nada
100	PED	0	1	0	0	0	No requiere	Tratamiento	Aplicación de información (Hacer un Diagnostico, tratamiento o pedir un examen)	Viñeta clínica	4	4	4	4	4	20	Moderate	4: Es la respuesta correcta y la información es certera	3: Hay bastantes (más de 3) perlas educacionales que un médico competente debería saber	3: Si, usaría toda la explicación	2: No es la respuesta correcta, pero la información es algo correcta	2: Hay alrededor de 1-2 perlas educacionales o conceptos importantes que un médico competente debería saber	1: No, no usaría nada
146	MED_INT	0	0	1	0	0	Si requiere	Diagnóstico	Aplicación de información (Hacer un Diagnostico, tratamiento o pedir un examen)	Viñeta clínica	5	5	4	5	4	23	High	2: No es la respuesta correcta, pero la información es algo correcta	4: Todo el contenido son perlas educacionales que un médico competente debería saber	3: Si, usaría toda la explicación	2: No es la respuesta correcta, pero la información es algo correcta	4: Todo el contenido son perlas educacionales que un médico competente debería saber	3: Si, usaría toda la explicación
21	OBGYN	0	0	0	1	0	No requiere	Diagnóstico	Aplicación de información (Hacer un Diagnostico, tratamiento o pedir un examen)	Viñeta clínica	5	5	5	5	5	25	High	2: No es la respuesta correcta, pero la información es algo correcta	3: Hay bastantes (más de 3) perlas educacionales que un médico competente debería saber	3: Si, usaría toda la explicación	2: No es la respuesta correcta, pero la información es algo correcta	2: Hay alrededor de 1-2 perlas educacionales o conceptos importantes que un médico competente debería saber	2: Usaría algo de esto como guia
94	CIRU	1	1	0	1	0	No requiere	Diagnóstico	Aplicación de información (Hacer un Diagnostico, tratamiento o pedir un examen)	Viñeta clínica	5	5	5	5	5	25	High	4: Es la respuesta correcta y la información es certera	3: Hay bastantes (más de 3) perlas educacionales que un médico competente debería saber	3: Si, usaría toda la explicación	4: Es la respuesta correcta y la información es certera	4: Todo el contenido son perlas educacionales que un médico competente debería saber	3: Si, usaría toda la explicación
28	CIRU	1	1	1	1	1	No requiere	Diagnóstico	Aplicación de información (Hacer un Diagnostico, tratamiento o pedir un examen)	Viñeta clínica	4	5	5	5	5	24	High	4: Es la respuesta correcta y la información es certera	3: Hay bastantes (más de 3) perlas educacionales que un médico competente debería saber	3: Si, usaría toda la explicación	4: Es la respuesta correcta y la información es certera	3: Hay bastantes (más de 3) perlas educacionales que un médico competente debería saber	3: Si, usaría toda la explicación
156	CIRU	1	1	1	1	1	No requiere	Diagnóstico	Aplicación de información (Hacer un Diagnostico, tratamiento o pedir un examen)	Viñeta clínica	5	5	5	5	3	23	High	4: Es la respuesta correcta y la información es certera	4: Todo el contenido son perlas educacionales que un médico competente debería saber	3: Si, usaría toda la explicación	4: Es la respuesta correcta y la información es certera	4: Todo el contenido son perlas educacionales que un médico competente debería saber	3: Si, usaría toda la explicación
83	CIRU	1	1	1	1	1	No requiere	Diagnóstico	Aplicación de información (Hacer un Diagnostico, tratamiento o pedir un examen)	Viñeta clínica	5	5	3	4	4	21	High	4: Es la respuesta correcta y la información es certera	4: Todo el contenido son perlas educacionales que un médico competente debería saber	3: Si, usaría toda la explicación	4: Es la respuesta correcta y la información es certera	4: Todo el contenido son perlas educacionales que un médico competente debería saber	3: Si, usaría toda la explicación
165	CIRU	1	1	1	1	1	No requiere	Diagnóstico	Aplicación de información (Hacer un Diagnostico, tratamiento o pedir un examen)	Viñeta clínica	5	4	4	4	4	21	High	4: Es la respuesta correcta y la información es certera	4: Todo el contenido son perlas educacionales que un médico competente debería saber	3: Si, usaría toda la explicación	4: Es la respuesta correcta y la información es certera	4: Todo el contenido son perlas educacionales que un médico competente debería saber	3: Si, usaría toda la explicación
66	CIRU	1	1	0	0	1	No requiere	Diagnóstico	Aplicación de información (Hacer un Diagnostico, tratamiento o pedir un examen)	Viñeta clínica	4	4	4	5	4	21	High	4: Es la respuesta correcta y la información es certera	3: Hay bastantes (más de 3) perlas educacionales que un médico competente debería saber	3: Si, usaría toda la explicación	4: Es la respuesta correcta y la información es certera	2: Hay alrededor de 1-2 perlas educacionales o conceptos importantes que un médico competente debería saber	2: Usaría algo de esto como guia
142	CIRU	1	1	0	0	0	No requiere	Diagnóstico	Aplicación de información (Hacer un Diagnostico, tratamiento o pedir un examen)	Viñeta clínica	4	5	4	3	4	20	Moderate	4: Es la respuesta correcta y la información es certera	3: Hay bastantes (más de 3) perlas educacionales que un médico competente debería saber	3: Si, usaría toda la explicación	4: Es la respuesta correcta y la información es certera	4: Todo el contenido son perlas educacionales que un médico competente debería saber	3: Si, usaría toda la explicación
89	CIRU	1	1	1	1	1	No requiere	Diagnóstico	"Memorización"	Viñeta clínica	5	5	3	4	3	20	Moderate	4: Es la respuesta correcta y la información es certera	3: Hay bastantes (más de 3) perlas educacionales que un médico competente debería saber	3: Si, usaría toda la explicación	4: Es la respuesta correcta y la información es certera	4: Todo el contenido son perlas educacionales que un médico competente debería saber	3: Si, usaría toda la explicación
128	CIRU	1	1	1	1	1	No requiere	Diagnóstico	Aplicación de información (Hacer un Diagnostico, tratamiento o pedir un examen)	Viñeta clínica	5	4	4	3	4	20	Moderate	4: Es la respuesta correcta y la información es certera	4: Todo el contenido son perlas educacionales que un médico competente debería saber	3: Si, usaría toda la explicación	4: Es la respuesta correcta y la información es certera	4: Todo el contenido son perlas educacionales que un médico competente debería saber	3: Si, usaría toda la explicación
163	CIRU	1	1	1	1	1	No requiere	Diagnóstico	Aplicación de información (Hacer un Diagnostico, tratamiento o pedir un examen)	Viñeta clínica	4	4	4	5	3	20	Moderate	4: Es la respuesta correcta y la información es certera	4: Todo el contenido son perlas educacionales que un médico competente debería saber	3: Si, usaría toda la explicación	4: Es la respuesta correcta y la información es certera	4: Todo el contenido son perlas educacionales que un médico competente debería saber	2: Usaría algo de esto como guia
158	CIRU	1	1	0	0	0	No requiere	Diagnóstico	Aplicación de información (Hacer un Diagnostico, tratamiento o pedir un examen)	Viñeta clínica	5	5	3	3	3	19	Moderate	4: Es la respuesta correcta y la información es certera	4: Todo el contenido son perlas educacionales que un médico competente debería saber	3: Si, usaría toda la explicación	4: Es la respuesta correcta y la información es certera	4: Todo el contenido son perlas educacionales que un médico competente debería saber	3: Si, usaría toda la explicación
137	CIRU	1	1	1	1	1	No requiere	Diagnóstico	"Memorización"	Pregunta directa								4: Es la respuesta correcta y la información es certera	4: Todo el contenido son perlas educacionales que un médico competente debería saber	3: Si, usaría toda la explicación	4: Es la respuesta correcta y la información es certera	3: Hay bastantes (más de 3) perlas educacionales que un médico competente debería saber	2: Usaría algo de esto como guia
48	EMG	1	1	1	1	1	No requiere	Conocimiento médico	"Memorización"	Pregunta directa								4: Es la respuesta correcta y la información es certera	3: Hay bastantes (más de 3) perlas educacionales que un médico competente debería saber	3: Si, usaría toda la explicación	4: Es la respuesta correcta y la información es certera	3: Hay bastantes (más de 3) perlas educacionales que un médico competente debería saber	2: Usaría algo de esto como guia
155	MED_INT	1	1	0	1	1	No requiere	Conocimiento médico	Aplicación de información (Hacer un Diagnostico, tratamiento o pedir un examen)	Viñeta clínica	5	5	5	5	5	25	High	4: Es la respuesta correcta y la información es certera	4: Todo el contenido son perlas educacionales que un médico competente debería saber	3: Si, usaría toda la explicación	4: Es la respuesta correcta y la información es certera	2: Hay alrededor de 1-2 perlas educacionales o conceptos importantes que un médico competente debería saber	2: Usaría algo de esto como guia
78	MED_INT	1	1	0	0	0	No requiere	Conocimiento médico	Aplicación de información (Hacer un Diagnostico, tratamiento o pedir un examen)	Viñeta clínica	4	4	5	5	4	22	High	4: Es la respuesta correcta y la información es certera	3: Hay bastantes (más de 3) perlas educacionales que un médico competente debería saber	3: Si, usaría toda la explicación	4: Es la respuesta correcta y la información es certera	4: Todo el contenido son perlas educacionales que un médico competente debería saber	3: Si, usaría toda la explicación
87	MED_INT	1	1	1	1	1	No requiere	Conocimiento médico	"Memorización"	Viñeta clínica	4	4	3	4	4	19	Moderate	4: Es la respuesta correcta y la información es certera	3: Hay bastantes (más de 3) perlas educacionales que un médico competente debería saber	3: Si, usaría toda la explicación	4: Es la respuesta correcta y la información es certera	3: Hay bastantes (más de 3) perlas educacionales que un médico competente debería saber	3: Si, usaría toda la explicación
92	MED_INT	1	1	1	1	1	No requiere	Diagnóstico	Aplicación de información (Hacer un Diagnostico, tratamiento o pedir un examen)	Viñeta clínica	5	5	5	5	5	25	High	4: Es la respuesta correcta y la información es certera	3: Hay bastantes (más de 3) perlas educacionales que un médico competente debería saber	3: Si, usaría toda la explicación	4: Es la respuesta correcta y la información es certera	3: Hay bastantes (más de 3) perlas educacionales que un médico competente debería saber	3: Si, usaría toda la explicación
132	MED_INT	1	1	1	0	1	No requiere	Diagnóstico	Aplicación de información (Hacer un Diagnostico, tratamiento o pedir un examen)	Viñeta clínica	5	5	5	5	5	25	High	4: Es la respuesta correcta y la información es certera	4: Todo el contenido son perlas educacionales que un médico competente debería saber	3: Si, usaría toda la explicación	4: Es la respuesta correcta y la información es certera	4: Todo el contenido son perlas educacionales que un médico competente debería saber	3: Si, usaría toda la explicación
109	MED_INT	1	1	1	0	1	No requiere	Diagnóstico	Aplicación de información (Hacer un Diagnostico, tratamiento o pedir un examen)	Viñeta clínica	5	5	5	5	4	24	High	4: Es la respuesta correcta y la información es certera	3: Hay bastantes (más de 3) perlas educacionales que un médico competente debería saber	3: Si, usaría toda la explicación	4: Es la respuesta correcta y la información es certera	3: Hay bastantes (más de 3) perlas educacionales que un médico competente debería saber	2: Usaría algo de esto como guia
68	MED_INT	1	1	1	1	1	No requiere	Diagnóstico	Aplicación de información (Hacer un Diagnostico, tratamiento o pedir un examen)	Viñeta clínica	5	5	5	5	4	24	High	4: Es la respuesta correcta y la información es certera	4: Todo el contenido son perlas educacionales que un médico competente debería saber	3: Si, usaría toda la explicación	4: Es la respuesta correcta y la información es certera	3: Hay bastantes (más de 3) perlas educacionales que un médico competente debería saber	2: Usaría algo de esto como guia
123	MED_INT	1	1	1	1	1	No requiere	Diagnóstico	Aplicación de información (Hacer un Diagnostico, tratamiento o pedir un examen)	Viñeta clínica	5	5	4	5	4	23	High	4: Es la respuesta correcta y la información es certera	3: Hay bastantes (más de 3) perlas educacionales que un médico competente debería saber	3: Si, usaría toda la explicación	4: Es la respuesta correcta y la información es certera	3: Hay bastantes (más de 3) perlas educacionales que un médico competente debería saber	3: Si, usaría toda la explicación
139	MED_INT	1	1	1	1	1	No requiere	Diagnóstico	Aplicación de información (Hacer un Diagnostico, tratamiento o pedir un examen)	Viñeta clínica	5	5	4	5	4	23	High	4: Es la respuesta correcta y la información es certera	4: Todo el contenido son perlas educacionales que un médico competente debería saber	3: Si, usaría toda la explicación	4: Es la respuesta correcta y la información es certera	4: Todo el contenido son perlas educacionales que un médico competente debería saber	3: Si, usaría toda la explicación
130	MED_INT	1	1	1	0	1	No requiere	Diagnóstico	Aplicación de información (Hacer un Diagnostico, tratamiento o pedir un examen)	Viñeta clínica	5	5	4	5	4	23	High	4: Es la respuesta correcta y la información es certera	4: Todo el contenido son perlas educacionales que un médico competente debería saber	3: Si, usaría toda la explicación	4: Es la respuesta correcta y la información es certera	4: Todo el contenido son perlas educacionales que un médico competente debería saber	3: Si, usaría toda la explicación
98	MED_INT	1	1	1	1	1	No requiere	Diagnóstico	Aplicación de información (Hacer un Diagnostico, tratamiento o pedir un examen)	Viñeta clínica	5	5	4	4	4	22	High	4: Es la respuesta correcta y la información es certera	3: Hay bastantes (más de 3) perlas educacionales que un médico competente debería saber	3: Si, usaría toda la explicación	4: Es la respuesta correcta y la información es certera	4: Todo el contenido son perlas educacionales que un médico competente debería saber	3: Si, usaría toda la explicación
117	MED_INT	1	1	0	1	1	No requiere	Diagnóstico	Aplicación de información (Hacer un Diagnostico, tratamiento o pedir un examen)	Viñeta clínica	5	5	4	4	4	22	High	4: Es la respuesta correcta y la información es certera	3: Hay bastantes (más de 3) perlas educacionales que un médico competente debería saber	3: Si, usaría toda la explicación	4: Es la respuesta correcta y la información es certera	3: Hay bastantes (más de 3) perlas educacionales que un médico competente debería saber	3: Si, usaría toda la explicación
122	MED_INT	1	1	1	0	1	No requiere	Diagnóstico	Aplicación de información (Hacer un Diagnostico, tratamiento o pedir un examen)	Viñeta clínica	5	4	4	5	4	22	High	4: Es la respuesta correcta y la información es certera	4: Todo el contenido son perlas educacionales que un médico competente debería saber	3: Si, usaría toda la explicación	4: Es la respuesta correcta y la información es certera	4: Todo el contenido son perlas educacionales que un médico competente debería saber	3: Si, usaría toda la explicación
103	MED_INT	1	1	1	1	1	No requiere	Diagnóstico	Aplicación de información (Hacer un Diagnostico, tratamiento o pedir un examen)	Viñeta clínica	5	4	4	4	4	21	High	4: Es la respuesta correcta y la información es certera	3: Hay bastantes (más de 3) perlas educacionales que un médico competente debería saber	3: Si, usaría toda la explicación	4: Es la respuesta correcta y la información es certera	3: Hay bastantes (más de 3) perlas educacionales que un médico competente debería saber	3: Si, usaría toda la explicación
157	MED_INT	1	1	1	1	1	No requiere	Diagnóstico	Aplicación de información (Hacer un Diagnostico, tratamiento o pedir un examen)	Viñeta clínica	5	5	5	1	5	21	High	4: Es la respuesta correcta y la información es certera	4: Todo el contenido son perlas educacionales que un médico competente debería saber	3: Si, usaría toda la explicación	4: Es la respuesta correcta y la información es certera	4: Todo el contenido son perlas educacionales que un médico competente debería saber	3: Si, usaría toda la explicación
162	MED_INT	1	1	1	1	1	No requiere	Diagnóstico	Aplicación de información (Hacer un Diagnostico, tratamiento o pedir un examen)	Viñeta clínica	5	4	4	5	3	21	High	4: Es la respuesta correcta y la información es certera	4: Todo el contenido son perlas educacionales que un médico competente debería saber	3: Si, usaría toda la explicación	4: Es la respuesta correcta y la información es certera	4: Todo el contenido son perlas educacionales que un médico competente debería saber	3: Si, usaría toda la explicación
131	MED_INT	1	1	1	1	1	No requiere	Diagnóstico	Aplicación de información (Hacer un Diagnostico, tratamiento o pedir un examen)	Viñeta clínica	5	4	4	5	3	21	High	4: Es la respuesta correcta y la información es certera	4: Todo el contenido son perlas educacionales que un médico competente debería saber	3: Si, usaría toda la explicación	4: Es la respuesta correcta y la información es certera	4: Todo el contenido son perlas educacionales que un médico competente debería saber	3: Si, usaría toda la explicación
82	MED_INT	1	1	0	1	0	No requiere	Diagnóstico	Aplicación de información (Hacer un Diagnostico, tratamiento o pedir un examen)	Viñeta clínica	5	5	4	3	4	21	High	4: Es la respuesta correcta y la información es certera	4: Todo el contenido son perlas educacionales que un médico competente debería saber	3: Si, usaría toda la explicación	4: Es la respuesta correcta y la información es certera	3: Hay bastantes (más de 3) perlas educacionales que un médico competente debería saber	2: Usaría algo de esto como guia
160	MED_INT	1	1	1	0	0	No requiere	Diagnóstico	Aplicación de información (Hacer un Diagnostico, tratamiento o pedir un examen)	Viñeta clínica	5	4	4	2	4	19	Moderate	4: Es la respuesta correcta y la información es certera	4: Todo el contenido son perlas educacionales que un médico competente debería saber	3: Si, usaría toda la explicación	4: Es la respuesta correcta y la información es certera	3: Hay bastantes (más de 3) perlas educacionales que un médico competente debería saber	2: Usaría algo de esto como guia
161	MED_INT	1	1	1	1	1	No requiere	Diagnóstico	Aplicación de información (Hacer un Diagnostico, tratamiento o pedir un examen)	Viñeta clínica	4	4	3	3	3	17	Moderate	4: Es la respuesta correcta y la información es certera	4: Todo el contenido son perlas educacionales que un médico competente debería saber	3: Si, usaría toda la explicación	4: Es la respuesta correcta y la información es certera	3: Hay bastantes (más de 3) perlas educacionales que un médico competente debería saber	2: Usaría algo de esto como guia
60	MED_INT	1	1	0	0	1	No requiere	Tratamiento	Aplicación de información (Hacer un Diagnostico, tratamiento o pedir un examen)	Viñeta clínica	5	5	5	5	5	25	High	4: Es la respuesta correcta y la información es certera	3: Hay bastantes (más de 3) perlas educacionales que un médico competente debería saber	3: Si, usaría toda la explicación	4: Es la respuesta correcta y la información es certera	2: Hay alrededor de 1-2 perlas educacionales o conceptos importantes que un médico competente debería saber	2: Usaría algo de esto como guia
101	MED_INT	1	1	1	1	1	No requiere	Tratamiento	Aplicación de información (Hacer un Diagnostico, tratamiento o pedir un examen)	Viñeta clínica	5	5	4	4	4	22	High	4: Es la respuesta correcta y la información es certera	3: Hay bastantes (más de 3) perlas educacionales que un médico competente debería saber	3: Si, usaría toda la explicación	4: Es la respuesta correcta y la información es certera	3: Hay bastantes (más de 3) perlas educacionales que un médico competente debería saber	2: Usaría algo de esto como guia
114	MED_INT	1	1	1	1	1	No requiere	Tratamiento	Aplicación de información (Hacer un Diagnostico, tratamiento o pedir un examen)	Viñeta clínica	5	4	4	4	4	21	High	4: Es la respuesta correcta y la información es certera	3: Hay bastantes (más de 3) perlas educacionales que un médico competente debería saber	3: Si, usaría toda la explicación	4: Es la respuesta correcta y la información es certera	2: Hay alrededor de 1-2 perlas educacionales o conceptos importantes que un médico competente debería saber	2: Usaría algo de esto como guia
80	MED_INT	1	1	0	0	1	No requiere	Tratamiento	Aplicación de información (Hacer un Diagnostico, tratamiento o pedir un examen)	Viñeta clínica	4	4	4	4	4	20	Moderate	4: Es la respuesta correcta y la información es certera	4: Todo el contenido son perlas educacionales que un médico competente debería saber	3: Si, usaría toda la explicación	4: Es la respuesta correcta y la información es certera	4: Todo el contenido son perlas educacionales que un médico competente debería saber	3: Si, usaría toda la explicación
119	MED_INT	1	1	1	1	1	No requiere	Tratamiento	Aplicación de información (Hacer un Diagnostico, tratamiento o pedir un examen)	Viñeta clínica	5	4	4	4	3	20	Moderate	4: Es la respuesta correcta y la información es certera	4: Todo el contenido son perlas educacionales que un médico competente debería saber	3: Si, usaría toda la explicación	4: Es la respuesta correcta y la información es certera	4: Todo el contenido son perlas educacionales que un médico competente debería saber	3: Si, usaría toda la explicación
77	MED_INT	1	1	1	1	1	No requiere	Tratamiento	Aplicación de información (Hacer un Diagnostico, tratamiento o pedir un examen)	Pregunta directa								4: Es la respuesta correcta y la información es certera	4: Todo el contenido son perlas educacionales que un médico competente debería saber	3: Si, usaría toda la explicación	4: Es la respuesta correcta y la información es certera	2: Hay alrededor de 1-2 perlas educacionales o conceptos importantes que un médico competente debería saber	1: No, no usaría nada
81	OBGYN	1	1	1	1	1	No requiere	Conocimiento médico	Aplicación de información (Hacer un Diagnostico, tratamiento o pedir un examen)	Viñeta clínica	5	4	4	4	4	21	High	4: Es la respuesta correcta y la información es certera	3: Hay bastantes (más de 3) perlas educacionales que un médico competente debería saber	3: Si, usaría toda la explicación	4: Es la respuesta correcta y la información es certera	4: Todo el contenido son perlas educacionales que un médico competente debería saber	3: Si, usaría toda la explicación
104	OBGYN	1	1	1	0	1	No requiere	Diagnóstico	Aplicación de información (Hacer un Diagnostico, tratamiento o pedir un examen)	Viñeta clínica	5	5	4	5	5	24	High	4: Es la respuesta correcta y la información es certera	4: Todo el contenido son perlas educacionales que un médico competente debería saber	3: Si, usaría toda la explicación	4: Es la respuesta correcta y la información es certera	4: Todo el contenido son perlas educacionales que un médico competente debería saber	3: Si, usaría toda la explicación
90	OBGYN	1	1	0	0	0	No requiere	Diagnóstico	Aplicación de información (Hacer un Diagnostico, tratamiento o pedir un examen)	Viñeta clínica	5	5	5	4	5	24	High	4: Es la respuesta correcta y la información es certera	4: Todo el contenido son perlas educacionales que un médico competente debería saber	3: Si, usaría toda la explicación	4: Es la respuesta correcta y la información es certera	3: Hay bastantes (más de 3) perlas educacionales que un médico competente debería saber	2: Usaría algo de esto como guia
171	OBGYN	1	1	1	1	1	No requiere	Diagnóstico	"Memorización"	Viñeta clínica	2	4	2	4	5	17	Moderate	4: Es la respuesta correcta y la información es certera	4: Todo el contenido son perlas educacionales que un médico competente debería saber	3: Si, usaría toda la explicación	4: Es la respuesta correcta y la información es certera	4: Todo el contenido son perlas educacionales que un médico competente debería saber	3: Si, usaría toda la explicación
50	OBGYN	1	1	0	1	1	Si requiere	Tratamiento	Aplicación de información (Hacer un Diagnostico, tratamiento o pedir un examen)	Viñeta clínica	5	5	5	5	4	24	High	4: Es la respuesta correcta y la información es certera	3: Hay bastantes (más de 3) perlas educacionales que un médico competente debería saber	3: Si, usaría toda la explicación	4: Es la respuesta correcta y la información es certera	2: Hay alrededor de 1-2 perlas educacionales o conceptos importantes que un médico competente debería saber	2: Usaría algo de esto como guia
86	OBGYN	1	1	0	1	1	No requiere	Tratamiento	Aplicación de información (Hacer un Diagnostico, tratamiento o pedir un examen)	Viñeta clínica	5	5	5	5	4	24	High	4: Es la respuesta correcta y la información es certera	4: Todo el contenido son perlas educacionales que un médico competente debería saber	3: Si, usaría toda la explicación	4: Es la respuesta correcta y la información es certera	3: Hay bastantes (más de 3) perlas educacionales que un médico competente debería saber	2: Usaría algo de esto como guia
133	OBGYN	1	1	1	1	1	Si requiere	Tratamiento	Aplicación de información (Hacer un Diagnostico, tratamiento o pedir un examen)	Viñeta clínica	5	4	4	5	5	23	High	4: Es la respuesta correcta y la información es certera	4: Todo el contenido son perlas educacionales que un médico competente debería saber	3: Si, usaría toda la explicación	4: Es la respuesta correcta y la información es certera	3: Hay bastantes (más de 3) perlas educacionales que un médico competente debería saber	3: Si, usaría toda la explicación
168	OBGYN	1	1	1	1	1	No requiere	Tratamiento	Aplicación de información (Hacer un Diagnostico, tratamiento o pedir un examen)	Viñeta clínica	5	4	4	5	5	23	High	4: Es la respuesta correcta y la información es certera	4: Todo el contenido son perlas educacionales que un médico competente debería saber	3: Si, usaría toda la explicación	4: Es la respuesta correcta y la información es certera	4: Todo el contenido son perlas educacionales que un médico competente debería saber	3: Si, usaría toda la explicación
24	OBGYN	1	1	1	0	0	No requiere	Tratamiento	Aplicación de información (Hacer un Diagnostico, tratamiento o pedir un examen)	Viñeta clínica	5	5	4	4	4	22	High	4: Es la respuesta correcta y la información es certera	4: Todo el contenido son perlas educacionales que un médico competente debería saber	3: Si, usaría toda la explicación	4: Es la respuesta correcta y la información es certera	2: Hay alrededor de 1-2 perlas educacionales o conceptos importantes que un médico competente debería saber	2: Usaría algo de esto como guia
167	OBGYN	1	1	1	0	1	No requiere	Tratamiento	Aplicación de información (Hacer un Diagnostico, tratamiento o pedir un examen)	Viñeta clínica	5	2	4	4	5	20	Moderate	4: Es la respuesta correcta y la información es certera	4: Todo el contenido son perlas educacionales que un médico competente debería saber	3: Si, usaría toda la explicación	4: Es la respuesta correcta y la información es certera	3: Hay bastantes (más de 3) perlas educacionales que un médico competente debería saber	2: Usaría algo de esto como guia
134	OBGYN	1	1	1	1	1	No requiere	Tratamiento	Aplicación de información (Hacer un Diagnostico, tratamiento o pedir un examen)	Viñeta clínica	5	4	3	3	4	19	Moderate	4: Es la respuesta correcta y la información es certera	4: Todo el contenido son perlas educacionales que un médico competente debería saber	3: Si, usaría toda la explicación	4: Es la respuesta correcta y la información es certera	3: Hay bastantes (más de 3) perlas educacionales que un médico competente debería saber	2: Usaría algo de esto como guia
23	PED	1	1	1	1	1	No requiere	Diagnóstico	Aplicación de información (Hacer un Diagnostico, tratamiento o pedir un examen)	Viñeta clínica	5	5	5	5	5	25	High	4: Es la respuesta correcta y la información es certera	4: Todo el contenido son perlas educacionales que un médico competente debería saber	3: Si, usaría toda la explicación	4: Es la respuesta correcta y la información es certera	4: Todo el contenido son perlas educacionales que un médico competente debería saber	3: Si, usaría toda la explicación
164	PED	1	1	1	1	0	No requiere	Diagnóstico	Aplicación de información (Hacer un Diagnostico, tratamiento o pedir un examen)	Viñeta clínica	5	5	5	5	5	25	High	4: Es la respuesta correcta y la información es certera	4: Todo el contenido son perlas educacionales que un médico competente debería saber	3: Si, usaría toda la explicación	4: Es la respuesta correcta y la información es certera	3: Hay bastantes (más de 3) perlas educacionales que un médico competente debería saber	2: Usaría algo de esto como guia
38	PED	1	1	1	1	1	No requiere	Diagnóstico	Aplicación de información (Hacer un Diagnostico, tratamiento o pedir un examen)	Viñeta clínica	5	5	5	5	4	24	High	4: Es la respuesta correcta y la información es certera	3: Hay bastantes (más de 3) perlas educacionales que un médico competente debería saber	3: Si, usaría toda la explicación	4: Es la respuesta correcta y la información es certera	4: Todo el contenido son perlas educacionales que un médico competente debería saber	3: Si, usaría toda la explicación
110	PED	1	1	0	1	1	No requiere	Diagnóstico	Aplicación de información (Hacer un Diagnostico, tratamiento o pedir un examen)	Viñeta clínica	5	5	4	4	4	22	High	4: Es la respuesta correcta y la información es certera	4: Todo el contenido son perlas educacionales que un médico competente debería saber	3: Si, usaría toda la explicación	4: Es la respuesta correcta y la información es certera	3: Hay bastantes (más de 3) perlas educacionales que un médico competente debería saber	2: Usaría algo de esto como guia
96	PED	1	1	1	0	1	No requiere	Tratamiento	Aplicación de información (Hacer un Diagnostico, tratamiento o pedir un examen)	Viñeta clínica	5	4	4	4	4	21	High	4: Es la respuesta correcta y la información es certera	3: Hay bastantes (más de 3) perlas educacionales que un médico competente debería saber	3: Si, usaría toda la explicación	4: Es la respuesta correcta y la información es certera	4: Todo el contenido son perlas educacionales que un médico competente debería saber	3: Si, usaría toda la explicación
59	SALUD_PUB	1	1	1	1	1	No requiere	Conocimiento médico	"Memorización"	Pregunta directa								4: Es la respuesta correcta y la información es certera	3: Hay bastantes (más de 3) perlas educacionales que un médico competente debería saber	3: Si, usaría toda la explicación	4: Es la respuesta correcta y la información es certera	3: Hay bastantes (más de 3) perlas educacionales que un médico competente debería saber	3: Si, usaría toda la explicación
124	SALUD_PUB	1	1	1	1	0	No requiere	Conocimiento médico	"Memorización"	Pregunta directa								4: Es la respuesta correcta y la información es certera	4: Todo el contenido son perlas educacionales que un médico competente debería saber	3: Si, usaría toda la explicación	4: Es la respuesta correcta y la información es certera	4: Todo el contenido son perlas educacionales que un médico competente debería saber	3: Si, usaría toda la explicación
138	SALUD_PUB	1	1	1	0	0	No requiere	Salud Pública	Aplicación de información (Hacer un Diagnostico, tratamiento o pedir un examen)	Viñeta clínica	5	5	5	5	5	25	High	4: Es la respuesta correcta y la información es certera	4: Todo el contenido son perlas educacionales que un médico competente debería saber	3: Si, usaría toda la explicación	4: Es la respuesta correcta y la información es certera	4: Todo el contenido son perlas educacionales que un médico competente debería saber	3: Si, usaría toda la explicación
107	SALUD_PUB	1	1	1	1	0	No requiere	Salud Pública	"Memorización"	Viñeta clínica	4	4	4	5	4	21	High	4: Es la respuesta correcta y la información es certera	3: Hay bastantes (más de 3) perlas educacionales que un médico competente debería saber	3: Si, usaría toda la explicación	4: Es la respuesta correcta y la información es certera	2: Hay alrededor de 1-2 perlas educacionales o conceptos importantes que un médico competente debería saber	2: Usaría algo de esto como guia
108	SALUD_PUB	1	1	1	1	1	Si requiere	Salud Pública	"Memorización"	Viñeta clínica	4	4	4	5	4	21	High	4: Es la respuesta correcta y la información es certera	3: Hay bastantes (más de 3) perlas educacionales que un médico competente debería saber	3: Si, usaría toda la explicación	4: Es la respuesta correcta y la información es certera	2: Hay alrededor de 1-2 perlas educacionales o conceptos importantes que un médico competente debería saber	2: Usaría algo de esto como guia
170	SALUD_PUB	1	1	1	1	1	Si requiere	Salud Pública	"Memorización"	Viñeta clínica	4	4	2	4	3	17	Moderate	4: Es la respuesta correcta y la información es certera	4: Todo el contenido son perlas educacionales que un médico competente debería saber	3: Si, usaría toda la explicación	4: Es la respuesta correcta y la información es certera	4: Todo el contenido son perlas educacionales que un médico competente debería saber	3: Si, usaría toda la explicación
12	SALUD_PUB	1	1	1	1	1	No requiere	Salud Pública	"Memorización"	Pregunta directa								4: Es la respuesta correcta y la información es certera	3: Hay bastantes (más de 3) perlas educacionales que un médico competente debería saber	3: Si, usaría toda la explicación	4: Es la respuesta correcta y la información es certera	3: Hay bastantes (más de 3) perlas educacionales que un médico competente debería saber	3: Si, usaría toda la explicación
64	SALUD_PUB	1	1	1	1	1	No requiere	Salud Pública	"Memorización"	Pregunta directa								4: Es la respuesta correcta y la información es certera	3: Hay bastantes (más de 3) perlas educacionales que un médico competente debería saber	3: Si, usaría toda la explicación	4: Es la respuesta correcta y la información es certera	3: Hay bastantes (más de 3) perlas educacionales que un médico competente debería saber	3: Si, usaría toda la explicación
120	SALUD_PUB	1	1	1	1	1	Si requiere	Salud Pública	"Memorización"	Pregunta directa								4: Es la respuesta correcta y la información es certera	3: Hay bastantes (más de 3) perlas educacionales que un médico competente debería saber	3: Si, usaría toda la explicación	4: Es la respuesta correcta y la información es certera	3: Hay bastantes (más de 3) perlas educacionales que un médico competente debería saber	3: Si, usaría toda la explicación
43	SALUD_PUB	1	1	1	1	1	Si requiere	Salud Pública	"Memorización"	Pregunta directa								4: Es la respuesta correcta y la información es certera	4: Todo el contenido son perlas educacionales que un médico competente debería saber	3: Si, usaría toda la explicación	4: Es la respuesta correcta y la información es certera	4: Todo el contenido son perlas educacionales que un médico competente debería saber	3: Si, usaría toda la explicación
51	SALUD_PUB	1	1	1	1	1	No requiere	Salud Pública	"Memorización"	Pregunta directa								4: Es la respuesta correcta y la información es certera	4: Todo el contenido son perlas educacionales que un médico competente debería saber	3: Si, usaría toda la explicación	4: Es la respuesta correcta y la información es certera	3: Hay bastantes (más de 3) perlas educacionales que un médico competente debería saber	2: Usaría algo de esto como guia

## Sheet: all_chatbots
ITEM	Especialidad	AREA	BING_1M	BING_2	BING_3	GPT4_1M	GPT4_2	GPT4_3	CLAUDE_1	CLAUDE_2	CLAUDE_3	BARD_1	BARD_2	BARD_3	GPT3_1	GPT3_2	GPT3_3	PERU_RQ	COMPETENCIA	TIPO_ITEM	TIPO_STEM	Q1	Q2	Q3	Q4	Q5	Q_ALL	Q_TYPE	GPT_CERT	GPT_UTI	GPT_CLASE	BING_CERT	BING_UTI	BING_CLASE
16	TRAUMATOLOGIA	CIRU	1	1	1	1	1	1	1	1	1	1	1	1	1	1	1	No requiere	Conocimiento médico	"Memorización"	Viñeta clínica	5	5	5	4	3	22	High	4: Es la respuesta correcta y la información es certera	2: Hay alrededor de 1-2 perlas educacionales o conceptos importantes que un médico competente debería saber	2: Usaría algo de esto como guia	4: Es la respuesta correcta y la información es certera	3: Hay bastantes (más de 3) perlas educacionales que un médico competente debería saber	3: Si, usaría toda la explicación
26	UROLOGIA	CIRU	0	0	0	1	1	0	0	0	0	0	1	1	1	1	0	No requiere	Conocimiento médico	"Memorización"	Pregunta directa								4: Es la respuesta correcta y la información es certera	2: Hay alrededor de 1-2 perlas educacionales o conceptos importantes que un médico competente debería saber	2: Usaría algo de esto como guia	4: Es la respuesta correcta y la información es certera	2: Hay alrededor de 1-2 perlas educacionales o conceptos importantes que un médico competente debería saber	2: Usaría algo de esto como guia
94	Neurocirugia	CIRU	1	1	1	1	1	1	0	0	0	0	1	1	0	0	0	No requiere	Diagnóstico	Aplicación de información (Hacer un Diagnostico, tratamiento o pedir un examen)	Viñeta clínica	5	5	5	5	5	25	High	4: Es la respuesta correcta y la información es certera	3: Hay bastantes (más de 3) perlas educacionales que un médico competente debería saber	3: Si, usaría toda la explicación	4: Es la respuesta correcta y la información es certera	4: Todo el contenido son perlas educacionales que un médico competente debería saber	3: Si, usaría toda la explicación
31	Oftalmología	CIRU	1	0	1	1	0	0	0	0	0	0	0	0	0	0	0	No requiere	Diagnóstico	Aplicación de información (Hacer un Diagnostico, tratamiento o pedir un examen)	Viñeta clínica	5	5	5	5	5	25	High	4: Es la respuesta correcta y la información es certera	2: Hay alrededor de 1-2 perlas educacionales o conceptos importantes que un médico competente debería saber	2: Usaría algo de esto como guia	4: Es la respuesta correcta y la información es certera	2: Hay alrededor de 1-2 perlas educacionales o conceptos importantes que un médico competente debería saber	2: Usaría algo de esto como guia
10	TRAUMATOLOGIA	CIRU	1	1	1	1	1	1	1	1	1	1	1	1	1	1	1	No requiere	Diagnóstico	Aplicación de información (Hacer un Diagnostico, tratamiento o pedir un examen)	Viñeta clínica	5	5	5	5	5	25	High	4: Es la respuesta correcta y la información es certera	2: Hay alrededor de 1-2 perlas educacionales o conceptos importantes que un médico competente debería saber	2: Usaría algo de esto como guia	4: Es la respuesta correcta y la información es certera	2: Hay alrededor de 1-2 perlas educacionales o conceptos importantes que un médico competente debería saber	2: Usaría algo de esto como guia
28	Urología	CIRU	1	1	1	1	1	1	1	1	1	1	1	1	1	1	1	No requiere	Diagnóstico	Aplicación de información (Hacer un Diagnostico, tratamiento o pedir un examen)	Viñeta clínica	4	5	5	5	5	24	High	4: Es la respuesta correcta y la información es certera	3: Hay bastantes (más de 3) perlas educacionales que un médico competente debería saber	3: Si, usaría toda la explicación	4: Es la respuesta correcta y la información es certera	3: Hay bastantes (más de 3) perlas educacionales que un médico competente debería saber	3: Si, usaría toda la explicación
156	CIRUGIA	CIRU	1	1	1	1	1	1	1	1	0	1	1	1	1	1	1	No requiere	Diagnóstico	Aplicación de información (Hacer un Diagnostico, tratamiento o pedir un examen)	Viñeta clínica	5	5	5	5	3	23	High	4: Es la respuesta correcta y la información es certera	4: Todo el contenido son perlas educacionales que un médico competente debería saber	3: Si, usaría toda la explicación	4: Es la respuesta correcta y la información es certera	4: Todo el contenido son perlas educacionales que un médico competente debería saber	3: Si, usaría toda la explicación
116	Traumatologia	CIRU	1	1	1	1	1	1	0	0	0	1	1	1	1	1	1	No requiere	Diagnóstico	Aplicación de información (Hacer un Diagnostico, tratamiento o pedir un examen)	Viñeta clínica	5	5	4	5	4	23	High	4: Es la respuesta correcta y la información es certera	2: Hay alrededor de 1-2 perlas educacionales o conceptos importantes que un médico competente debería saber	2: Usaría algo de esto como guia	4: Es la respuesta correcta y la información es certera	3: Hay bastantes (más de 3) perlas educacionales que un médico competente debería saber	2: Usaría algo de esto como guia
83	Urologia	CIRU	1	1	1	1	1	1	1	1	1	1	1	1	1	1	1	No requiere	Diagnóstico	Aplicación de información (Hacer un Diagnostico, tratamiento o pedir un examen)	Viñeta clínica	5	5	3	4	4	21	High	4: Es la respuesta correcta y la información es certera	4: Todo el contenido son perlas educacionales que un médico competente debería saber	3: Si, usaría toda la explicación	4: Es la respuesta correcta y la información es certera	4: Todo el contenido son perlas educacionales que un médico competente debería saber	3: Si, usaría toda la explicación
165	UROLOGIA	CIRU	1	1	1	1	1	1	1	1	1	1	1	1	1	1	1	No requiere	Diagnóstico	Aplicación de información (Hacer un Diagnostico, tratamiento o pedir un examen)	Viñeta clínica	5	4	4	4	4	21	High	4: Es la respuesta correcta y la información es certera	4: Todo el contenido son perlas educacionales que un médico competente debería saber	3: Si, usaría toda la explicación	4: Es la respuesta correcta y la información es certera	4: Todo el contenido son perlas educacionales que un médico competente debería saber	3: Si, usaría toda la explicación
66	NEUROCIRUGÍA	CIRU	1	1	1	1	1	1	0	0	0	0	0	0	1	1	1	No requiere	Diagnóstico	Aplicación de información (Hacer un Diagnostico, tratamiento o pedir un examen)	Viñeta clínica	4	4	4	5	4	21	High	4: Es la respuesta correcta y la información es certera	3: Hay bastantes (más de 3) perlas educacionales que un médico competente debería saber	3: Si, usaría toda la explicación	4: Es la respuesta correcta y la información es certera	2: Hay alrededor de 1-2 perlas educacionales o conceptos importantes que un médico competente debería saber	2: Usaría algo de esto como guia
65	CX TORÁX Y CV	CIRU	1	1	1	1	0	1	1	1	1	1	1	1	0	0	0	No requiere	Diagnóstico	Aplicación de información (Hacer un Diagnostico, tratamiento o pedir un examen)	Viñeta clínica	4	4	4	5	4	21	High	4: Es la respuesta correcta y la información es certera	3: Hay bastantes (más de 3) perlas educacionales que un médico competente debería saber	2: Usaría algo de esto como guia	4: Es la respuesta correcta y la información es certera	3: Hay bastantes (más de 3) perlas educacionales que un médico competente debería saber	2: Usaría algo de esto como guia
147	CIRUGIA	CIRU	0	0	0	1	1	1	1	0	0	0	0	0	0	0	0	No requiere	Diagnóstico	Aplicación de información (Hacer un Diagnostico, tratamiento o pedir un examen)	Viñeta clínica	5	4	4	4	4	21	High	4: Es la respuesta correcta y la información es certera	4: Todo el contenido son perlas educacionales que un médico competente debería saber	3: Si, usaría toda la explicación	2: No es la respuesta correcta, pero la información es algo correcta	2: Hay alrededor de 1-2 perlas educacionales o conceptos importantes que un médico competente debería saber	1: No, no usaría nada
142	CIRUGIA	CIRU	1	1	1	1	1	1	0	0	0	0	0	0	0	0	0	No requiere	Diagnóstico	Aplicación de información (Hacer un Diagnostico, tratamiento o pedir un examen)	Viñeta clínica	4	5	4	3	4	20	Moderate	4: Es la respuesta correcta y la información es certera	3: Hay bastantes (más de 3) perlas educacionales que un médico competente debería saber	3: Si, usaría toda la explicación	4: Es la respuesta correcta y la información es certera	4: Todo el contenido son perlas educacionales que un médico competente debería saber	3: Si, usaría toda la explicación
89	Neurocirugia	CIRU	1	1	1	1	1	1	1	1	1	1	1	1	0	1	1	No requiere	Diagnóstico	"Memorización"	Viñeta clínica	5	5	3	4	3	20	Moderate	4: Es la respuesta correcta y la información es certera	3: Hay bastantes (más de 3) perlas educacionales que un médico competente debería saber	3: Si, usaría toda la explicación	4: Es la respuesta correcta y la información es certera	4: Todo el contenido son perlas educacionales que un médico competente debería saber	3: Si, usaría toda la explicación
128	UROLOGIA	CIRU	1	1	1	1	1	1	1	1	1	1	1	1	1	1	1	No requiere	Diagnóstico	Aplicación de información (Hacer un Diagnostico, tratamiento o pedir un examen)	Viñeta clínica	5	4	4	3	4	20	Moderate	4: Es la respuesta correcta y la información es certera	4: Todo el contenido son perlas educacionales que un médico competente debería saber	3: Si, usaría toda la explicación	4: Es la respuesta correcta y la información es certera	4: Todo el contenido son perlas educacionales que un médico competente debería saber	3: Si, usaría toda la explicación
163	CIRUGIA	CIRU	1	0	1	1	1	1	1	1	1	1	1	0	1	1	1	No requiere	Diagnóstico	Aplicación de información (Hacer un Diagnostico, tratamiento o pedir un examen)	Viñeta clínica	4	4	4	5	3	20	Moderate	4: Es la respuesta correcta y la información es certera	4: Todo el contenido son perlas educacionales que un médico competente debería saber	3: Si, usaría toda la explicación	4: Es la respuesta correcta y la información es certera	4: Todo el contenido son perlas educacionales que un médico competente debería saber	2: Usaría algo de esto como guia
112	Urologia	CIRU	0	0	1	1	0	1	1	1	1	1	1	1	1	1	1	No requiere	Diagnóstico	Aplicación de información (Hacer un Diagnostico, tratamiento o pedir un examen)	Viñeta clínica	5	4	4	4	3	20	Moderate	1: No es la respuesta correcta y la información es errónea	3: Hay bastantes (más de 3) perlas educacionales que un médico competente debería saber	2: Usaría algo de esto como guia	2: No es la respuesta correcta, pero la información es algo correcta	2: Hay alrededor de 1-2 perlas educacionales o conceptos importantes que un médico competente debería saber	1: No, no usaría nada
158	OTORRINOLARINGOLOGIA	CIRU	1	1	1	1	1	1	0	0	0	0	0	1	0	0	0	No requiere	Diagnóstico	Aplicación de información (Hacer un Diagnostico, tratamiento o pedir un examen)	Viñeta clínica	5	5	3	3	3	19	Moderate	4: Es la respuesta correcta y la información es certera	4: Todo el contenido son perlas educacionales que un médico competente debería saber	3: Si, usaría toda la explicación	4: Es la respuesta correcta y la información es certera	4: Todo el contenido son perlas educacionales que un médico competente debería saber	3: Si, usaría toda la explicación
105	CIRUGIA	CIRU	0	1	1	1	1	1	1	1	1	1	1	1	0	1	1	No requiere	Diagnóstico	Aplicación de información (Hacer un Diagnostico, tratamiento o pedir un examen)	Viñeta clínica	5	4	3	4	3	19	Moderate	4: Es la respuesta correcta y la información es certera	3: Hay bastantes (más de 3) perlas educacionales que un médico competente debería saber	3: Si, usaría toda la explicación	1: No es la respuesta correcta y la información es errónea	2: Hay alrededor de 1-2 perlas educacionales o conceptos importantes que un médico competente debería saber	1: No, no usaría nada
121	CIRUGIA PEDIATRICA	CIRU	0	0	0	0	1	1	0	0	0	1	0	0	0	0	0	No requiere	Diagnóstico	"Memorización"	Pregunta directa								2: No es la respuesta correcta, pero la información es algo correcta	2: Hay alrededor de 1-2 perlas educacionales o conceptos importantes que un médico competente debería saber	2: Usaría algo de esto como guia	2: No es la respuesta correcta, pero la información es algo correcta	3: Hay bastantes (más de 3) perlas educacionales que un médico competente debería saber	2: Usaría algo de esto como guia
137	TRAUMATOLOGIA	CIRU	1	1	1	1	1	1	1	1	1	1	1	1	1	1	1	No requiere	Diagnóstico	"Memorización"	Pregunta directa								4: Es la respuesta correcta y la información es certera	4: Todo el contenido son perlas educacionales que un médico competente debería saber	3: Si, usaría toda la explicación	4: Es la respuesta correcta y la información es certera	3: Hay bastantes (más de 3) perlas educacionales que un médico competente debería saber	2: Usaría algo de esto como guia
4	OTORRINOLARINGOLOGIA	CIRU	1	1	1	1	1	1	1	1	1	0	0	0	1	0	1	No requiere	Tratamiento	Aplicación de información (Hacer un Diagnostico, tratamiento o pedir un examen)	Viñeta clínica	5	5	5	5	4	24	High	4: Es la respuesta correcta y la información es certera	1: No tiene ninguna perla educacional	1: No, no usaría nada	4: Es la respuesta correcta y la información es certera	2: Hay alrededor de 1-2 perlas educacionales o conceptos importantes que un médico competente debería saber	2: Usaría algo de esto como guia
61	OFTALMOLOGÍA	CIRU	1	1	1	1	1	1	0	1	1	1	1	1	1	1	1	No requiere	Tratamiento	Aplicación de información (Hacer un Diagnostico, tratamiento o pedir un examen)	Viñeta clínica	5	5	5	5	4	24	High	4: Es la respuesta correcta y la información es certera	3: Hay bastantes (más de 3) perlas educacionales que un médico competente debería saber	2: Usaría algo de esto como guia	4: Es la respuesta correcta y la información es certera	3: Hay bastantes (más de 3) perlas educacionales que un médico competente debería saber	2: Usaría algo de esto como guia
52	OFTALMOLOGÍA	CIRU	1	1	1	1	1	1	1	1	1	1	1	1	1	1	1	No requiere	Tratamiento	Aplicación de información (Hacer un Diagnostico, tratamiento o pedir un examen)	Viñeta clínica	3	4	4	4	4	19	Moderate	4: Es la respuesta correcta y la información es certera	3: Hay bastantes (más de 3) perlas educacionales que un médico competente debería saber	2: Usaría algo de esto como guia	4: Es la respuesta correcta y la información es certera	3: Hay bastantes (más de 3) perlas educacionales que un médico competente debería saber	3: Si, usaría toda la explicación
93	CIRUGIA	CIRU	1	1	1	1	1	1	1	1	1	1	1	1	1	1	1	No requiere	Tratamiento	Aplicación de información (Hacer un Diagnostico, tratamiento o pedir un examen)	Viñeta clínica	4	4	3	4	3	18	Moderate	4: Es la respuesta correcta y la información es certera	3: Hay bastantes (más de 3) perlas educacionales que un médico competente debería saber	2: Usaría algo de esto como guia	4: Es la respuesta correcta y la información es certera	3: Hay bastantes (más de 3) perlas educacionales que un médico competente debería saber	3: Si, usaría toda la explicación
6	UROLOGIA	CIRU	1	1	1	1	1	1	0	0	0	1	1	1	1	1	1	No requiere	Tratamiento	"Memorización"	Pregunta directa								3: Es la respuesta correcta, pero la información es errónea	2: Hay alrededor de 1-2 perlas educacionales o conceptos importantes que un médico competente debería saber	1: No, no usaría nada	4: Es la respuesta correcta y la información es certera	2: Hay alrededor de 1-2 perlas educacionales o conceptos importantes que un médico competente debería saber	2: Usaría algo de esto como guia
48	SHOCK TRAUMA	EMG	1	1	1	1	1	1	1	0	0	1	1	1	1	1	1	No requiere	Conocimiento médico	"Memorización"	Pregunta directa								4: Es la respuesta correcta y la información es certera	3: Hay bastantes (más de 3) perlas educacionales que un médico competente debería saber	3: Si, usaría toda la explicación	4: Es la respuesta correcta y la información es certera	3: Hay bastantes (más de 3) perlas educacionales que un médico competente debería saber	2: Usaría algo de esto como guia
127	TRAUMA SHOCK	EMG	1	1	1	1	1	1	1	1	1	1	1	1	1	1	1	No requiere	Diagnóstico	Aplicación de información (Hacer un Diagnostico, tratamiento o pedir un examen)	Viñeta clínica	5	4	4	4	4	21	High	4: Es la respuesta correcta y la información es certera	4: Todo el contenido son perlas educacionales que un médico competente debería saber	2: Usaría algo de esto como guia	4: Es la respuesta correcta y la información es certera	4: Todo el contenido son perlas educacionales que un médico competente debería saber	3: Si, usaría toda la explicación
62	SHOCK TRAUMA	EMG	1	0	0	0	0	0	0	1	0	0	1	1	0	0	1	No requiere	Diagnóstico	Aplicación de información (Hacer un Diagnostico, tratamiento o pedir un examen)	Viñeta clínica	4	3	5	5	4	21	High	1: No es la respuesta correcta y la información es errónea	1: No tiene ninguna perla educacional	1: No, no usaría nada	4: Es la respuesta correcta y la información es certera	3: Hay bastantes (más de 3) perlas educacionales que un médico competente debería saber	2: Usaría algo de esto como guia
15	SHOCK TRAUMA	EMG	1	0	0	1	1	1	1	0	0	0	0	0	0	0	0	No requiere	Diagnóstico	Aplicación de información (Hacer un Diagnostico, tratamiento o pedir un examen)	Viñeta clínica	5	5	3	5	3	21	High	4: Es la respuesta correcta y la información es certera	2: Hay alrededor de 1-2 perlas educacionales o conceptos importantes que un médico competente debería saber	1: No, no usaría nada	2: No es la respuesta correcta, pero la información es algo correcta	2: Hay alrededor de 1-2 perlas educacionales o conceptos importantes que un médico competente debería saber	2: Usaría algo de esto como guia
154	Shock Trauma	EMG	1	1	1	1	1	1	1	0	0	1	1	1	0	0	0	No requiere	Tratamiento	Aplicación de información (Hacer un Diagnostico, tratamiento o pedir un examen)	Viñeta clínica	5	5	5	3	4	22	High	4: Es la respuesta correcta y la información es certera	3: Hay bastantes (más de 3) perlas educacionales que un médico competente debería saber	2: Usaría algo de esto como guia	4: Es la respuesta correcta y la información es certera	4: Todo el contenido son perlas educacionales que un médico competente debería saber	3: Si, usaría toda la explicación
73	SHOCK TRAUMA	EMG	1	1	0	1	1	1	1	0	0	0	1	1	0	0	0	No requiere	Tratamiento	Aplicación de información (Hacer un Diagnostico, tratamiento o pedir un examen)	Viñeta clínica	4	4	4	5	4	21	High	4: Es la respuesta correcta y la información es certera	2: Hay alrededor de 1-2 perlas educacionales o conceptos importantes que un médico competente debería saber	2: Usaría algo de esto como guia	4: Es la respuesta correcta y la información es certera	2: Hay alrededor de 1-2 perlas educacionales o conceptos importantes que un médico competente debería saber	1: No, no usaría nada
7	SHOCK TRAUMA	EMG	1	0	1	1	1	1	1	1	1	1	1	1	1	1	1	No requiere	Tratamiento	"Memorización"	Pregunta directa								4: Es la respuesta correcta y la información es certera	3: Hay bastantes (más de 3) perlas educacionales que un médico competente debería saber	2: Usaría algo de esto como guia	4: Es la respuesta correcta y la información es certera	4: Todo el contenido son perlas educacionales que un médico competente debería saber	3: Si, usaría toda la explicación
5	SHOCK TRAUMA	EMG	1	1	1	1	1	1	1	1	0	1	1	1	1	1	1	No requiere	Tratamiento	"Memorización"	Pregunta directa								4: Es la respuesta correcta y la información es certera	2: Hay alrededor de 1-2 perlas educacionales o conceptos importantes que un médico competente debería saber	1: No, no usaría nada	4: Es la respuesta correcta y la información es certera	3: Hay bastantes (más de 3) perlas educacionales que un médico competente debería saber	2: Usaría algo de esto como guia
155	NEUROLOGIA	MED_INT	1	1	1	1	1	1	0	0	0	1	1	1	1	1	1	No requiere	Conocimiento médico	Aplicación de información (Hacer un Diagnostico, tratamiento o pedir un examen)	Viñeta clínica	5	5	5	5	5	25	High	4: Es la respuesta correcta y la información es certera	4: Todo el contenido son perlas educacionales que un médico competente debería saber	3: Si, usaría toda la explicación	4: Es la respuesta correcta y la información es certera	2: Hay alrededor de 1-2 perlas educacionales o conceptos importantes que un médico competente debería saber	2: Usaría algo de esto como guia
180	CARDIOLOGIA	MED_INT	0	0	0	0	1	1	0	0	0	1	0	0	1	1	1	No requiere	Conocimiento médico	Aplicación de información (Hacer un Diagnostico, tratamiento o pedir un examen)	Viñeta clínica	5	4	4	5	5	23	High	2: No es la respuesta correcta, pero la información es algo correcta	2: Hay alrededor de 1-2 perlas educacionales o conceptos importantes que un médico competente debería saber	1: No, no usaría nada	1: No es la respuesta correcta y la información es errónea	2: Hay alrededor de 1-2 perlas educacionales o conceptos importantes que un médico competente debería saber	1: No, no usaría nada
78	HEMATOLOGÍA	MED_INT	1	1	1	1	1	1	0	0	0	0	0	0	1	0	0	No requiere	Conocimiento médico	Aplicación de información (Hacer un Diagnostico, tratamiento o pedir un examen)	Viñeta clínica	4	4	5	5	4	22	High	4: Es la respuesta correcta y la información es certera	3: Hay bastantes (más de 3) perlas educacionales que un médico competente debería saber	3: Si, usaría toda la explicación	4: Es la respuesta correcta y la información es certera	4: Todo el contenido son perlas educacionales que un médico competente debería saber	3: Si, usaría toda la explicación
74	NEUMOLOGÍA	MED_INT	1	1	1	1	0	0	1	1	1	1	1	0	0	0	1	Si requiere	Conocimiento médico	Aplicación de información (Hacer un Diagnostico, tratamiento o pedir un examen)	Viñeta clínica	4	4	4	4	4	20	Moderate	4: Es la respuesta correcta y la información es certera	2: Hay alrededor de 1-2 perlas educacionales o conceptos importantes que un médico competente debería saber	2: Usaría algo de esto como guia	4: Es la respuesta correcta y la información es certera	2: Hay alrededor de 1-2 perlas educacionales o conceptos importantes que un médico competente debería saber	1: No, no usaría nada
87	Infectología	MED_INT	1	1	1	1	1	1	1	0	0	1	1	1	1	1	1	No requiere	Conocimiento médico	"Memorización"	Viñeta clínica	4	4	3	4	4	19	Moderate	4: Es la respuesta correcta y la información es certera	3: Hay bastantes (más de 3) perlas educacionales que un médico competente debería saber	3: Si, usaría toda la explicación	4: Es la respuesta correcta y la información es certera	3: Hay bastantes (más de 3) perlas educacionales que un médico competente debería saber	3: Si, usaría toda la explicación
145	GASTROENTEROLOGIA	MED_INT	1	1	1	1	1	1	1	1	1	1	1	0	0	0	1	No requiere	Conocimiento médico	"Memorización"	Pregunta directa								4: Es la respuesta correcta y la información es certera	3: Hay bastantes (más de 3) perlas educacionales que un médico competente debería saber	2: Usaría algo de esto como guia	4: Es la respuesta correcta y la información es certera	4: Todo el contenido son perlas educacionales que un médico competente debería saber	3: Si, usaría toda la explicación
36	Neonatología	MED_INT	1	0	0	1	1	1	0	1	1	0	1	1	1	1	1	No requiere	Diagnóstico	Aplicación de información (Hacer un Diagnostico, tratamiento o pedir un examen)	Viñeta clínica	5	5	5	5	5	25	High	4: Es la respuesta correcta y la información es certera	2: Hay alrededor de 1-2 perlas educacionales o conceptos importantes que un médico competente debería saber	1: No, no usaría nada	4: Es la respuesta correcta y la información es certera	3: Hay bastantes (más de 3) perlas educacionales que un médico competente debería saber	3: Si, usaría toda la explicación
92	CARDIOLOGIA	MED_INT	1	1	1	1	1	1	1	1	1	1	1	1	1	1	1	No requiere	Diagnóstico	Aplicación de información (Hacer un Diagnostico, tratamiento o pedir un examen)	Viñeta clínica	5	5	5	5	5	25	High	4: Es la respuesta correcta y la información es certera	3: Hay bastantes (más de 3) perlas educacionales que un médico competente debería saber	3: Si, usaría toda la explicación	4: Es la respuesta correcta y la información es certera	3: Hay bastantes (más de 3) perlas educacionales que un médico competente debería saber	3: Si, usaría toda la explicación
56	NEFROLOGÍA	MED_INT	1	1	1	1	1	1	1	1	1	1	1	1	0	0	0	No requiere	Diagnóstico	Aplicación de información (Hacer un Diagnostico, tratamiento o pedir un examen)	Viñeta clínica	5	5	5	5	5	25	High	4: Es la respuesta correcta y la información es certera	3: Hay bastantes (más de 3) perlas educacionales que un médico competente debería saber	2: Usaría algo de esto como guia	4: Es la respuesta correcta y la información es certera	3: Hay bastantes (más de 3) perlas educacionales que un médico competente debería saber	3: Si, usaría toda la explicación
132	NEONATOLOGIA	MED_INT	1	1	1	1	1	1	1	1	1	0	0	0	1	1	0	No requiere	Diagnóstico	Aplicación de información (Hacer un Diagnostico, tratamiento o pedir un examen)	Viñeta clínica	5	5	5	5	5	25	High	4: Es la respuesta correcta y la información es certera	4: Todo el contenido son perlas educacionales que un médico competente debería saber	3: Si, usaría toda la explicación	4: Es la respuesta correcta y la información es certera	4: Todo el contenido son perlas educacionales que un médico competente debería saber	3: Si, usaría toda la explicación
49	INFECTOLOGÍA	MED_INT	1	1	1	1	1	1	1	1	1	0	0	0	0	1	1	No requiere	Diagnóstico	Aplicación de información (Hacer un Diagnostico, tratamiento o pedir un examen)	Viñeta clínica	5	5	5	5	4	24	High	4: Es la respuesta correcta y la información es certera	2: Hay alrededor de 1-2 perlas educacionales o conceptos importantes que un médico competente debería saber	2: Usaría algo de esto como guia	4: Es la respuesta correcta y la información es certera	4: Todo el contenido son perlas educacionales que un médico competente debería saber	3: Si, usaría toda la explicación
174	CARDIOLOGIA	MED_INT	1	1	1	1	1	1	1	0	0	0	0	0	0	0	0	No requiere	Diagnóstico	Aplicación de información (Hacer un Diagnostico, tratamiento o pedir un examen)	Viñeta clínica	5	5	4	5	5	24	High	4: Es la respuesta correcta y la información es certera	3: Hay bastantes (más de 3) perlas educacionales que un médico competente debería saber	2: Usaría algo de esto como guia	4: Es la respuesta correcta y la información es certera	4: Todo el contenido son perlas educacionales que un médico competente debería saber	3: Si, usaría toda la explicación
27	Dermatología	MED_INT	1	1	1	1	1	1	0	0	0	0	1	1	0	0	0	No requiere	Diagnóstico	Aplicación de información (Hacer un Diagnostico, tratamiento o pedir un examen)	Viñeta clínica	4	5	5	5	5	24	High	4: Es la respuesta correcta y la información es certera	3: Hay bastantes (más de 3) perlas educacionales que un médico competente debería saber	2: Usaría algo de esto como guia	4: Es la respuesta correcta y la información es certera	4: Todo el contenido son perlas educacionales que un médico competente debería saber	3: Si, usaría toda la explicación
8	CARDIOLOGIA	MED_INT	1	1	1	1	1	1	1	1	0	1	1	1	1	1	1	Si requiere	Diagnóstico	Aplicación de información (Hacer un Diagnostico, tratamiento o pedir un examen)	Viñeta clínica	5	5	5	5	4	24	High	3: Es la respuesta correcta, pero la información es errónea	2: Hay alrededor de 1-2 perlas educacionales o conceptos importantes que un médico competente debería saber	1: No, no usaría nada	4: Es la respuesta correcta y la información es certera	2: Hay alrededor de 1-2 perlas educacionales o conceptos importantes que un médico competente debería saber	2: Usaría algo de esto como guia
109	Infectología	MED_INT	1	1	1	1	1	1	1	1	1	0	0	0	1	1	1	No requiere	Diagnóstico	Aplicación de información (Hacer un Diagnostico, tratamiento o pedir un examen)	Viñeta clínica	5	5	5	5	4	24	High	4: Es la respuesta correcta y la información es certera	3: Hay bastantes (más de 3) perlas educacionales que un médico competente debería saber	3: Si, usaría toda la explicación	4: Es la respuesta correcta y la información es certera	3: Hay bastantes (más de 3) perlas educacionales que un médico competente debería saber	2: Usaría algo de esto como guia
68	INFECTOLOGÍA	MED_INT	1	1	1	1	1	1	1	1	1	1	1	1	1	1	1	No requiere	Diagnóstico	Aplicación de información (Hacer un Diagnostico, tratamiento o pedir un examen)	Viñeta clínica	5	5	5	5	4	24	High	4: Es la respuesta correcta y la información es certera	4: Todo el contenido son perlas educacionales que un médico competente debería saber	3: Si, usaría toda la explicación	4: Es la respuesta correcta y la información es certera	3: Hay bastantes (más de 3) perlas educacionales que un médico competente debería saber	2: Usaría algo de esto como guia
44	DERMATOLOGÍA	MED_INT	0	0	0	1	1	1	1	1	1	0	1	1	1	1	1	No requiere	Diagnóstico	Aplicación de información (Hacer un Diagnostico, tratamiento o pedir un examen)	Viñeta clínica	5	4	5	5	5	24	High	4: Es la respuesta correcta y la información es certera	3: Hay bastantes (más de 3) perlas educacionales que un médico competente debería saber	3: Si, usaría toda la explicación	2: No es la respuesta correcta, pero la información es algo correcta	1: No tiene ninguna perla educacional	1: No, no usaría nada
173	NEUMOLOGIA	MED_INT	1	1	1	1	1	1	1	1	1	1	1	1	1	1	1	No requiere	Diagnóstico	Aplicación de información (Hacer un Diagnostico, tratamiento o pedir un examen)	Viñeta clínica	5	4	4	5	5	23	High	4: Es la respuesta correcta y la información es certera	3: Hay bastantes (más de 3) perlas educacionales que un médico competente debería saber	2: Usaría algo de esto como guia	4: Es la respuesta correcta y la información es certera	4: Todo el contenido son perlas educacionales que un médico competente debería saber	3: Si, usaría toda la explicación
123	GASTROENTEROLOGIA	MED_INT	1	1	1	1	1	1	1	0	0	1	1	1	0	1	1	No requiere	Diagnóstico	Aplicación de información (Hacer un Diagnostico, tratamiento o pedir un examen)	Viñeta clínica	5	5	4	5	4	23	High	4: Es la respuesta correcta y la información es certera	3: Hay bastantes (más de 3) perlas educacionales que un médico competente debería saber	3: Si, usaría toda la explicación	4: Es la respuesta correcta y la información es certera	3: Hay bastantes (más de 3) perlas educacionales que un médico competente debería saber	3: Si, usaría toda la explicación
146	GATROENTEROLOGIA	MED_INT	0	0	0	0	1	0	1	0	0	1	0	0	0	0	0	Si requiere	Diagnóstico	Aplicación de información (Hacer un Diagnostico, tratamiento o pedir un examen)	Viñeta clínica	5	5	4	5	4	23	High	4: Es la respuesta correcta y la información es certera	4: Todo el contenido son perlas educacionales que un médico competente debería saber	3: Si, usaría toda la explicación	4: Es la respuesta correcta y la información es certera	4: Todo el contenido son perlas educacionales que un médico competente debería saber	3: Si, usaría toda la explicación
139	HEMATOLOGIA	MED_INT	1	1	1	1	1	1	1	1	1	1	1	1	1	1	1	No requiere	Diagnóstico	Aplicación de información (Hacer un Diagnostico, tratamiento o pedir un examen)	Viñeta clínica	5	5	4	5	4	23	High	4: Es la respuesta correcta y la información es certera	4: Todo el contenido son perlas educacionales que un médico competente debería saber	3: Si, usaría toda la explicación	4: Es la respuesta correcta y la información es certera	4: Todo el contenido son perlas educacionales que un médico competente debería saber	3: Si, usaría toda la explicación
130	REUMATOLOGIA	MED_INT	1	1	1	1	1	1	1	1	1	1	0	1	1	1	1	No requiere	Diagnóstico	Aplicación de información (Hacer un Diagnostico, tratamiento o pedir un examen)	Viñeta clínica	5	5	4	5	4	23	High	4: Es la respuesta correcta y la información es certera	4: Todo el contenido son perlas educacionales que un médico competente debería saber	3: Si, usaría toda la explicación	4: Es la respuesta correcta y la información es certera	4: Todo el contenido son perlas educacionales que un médico competente debería saber	3: Si, usaría toda la explicación
98	HEMATOLOGIA	MED_INT	1	1	1	1	1	1	1	1	1	0	1	0	1	1	1	No requiere	Diagnóstico	Aplicación de información (Hacer un Diagnostico, tratamiento o pedir un examen)	Viñeta clínica	5	5	4	4	4	22	High	4: Es la respuesta correcta y la información es certera	3: Hay bastantes (más de 3) perlas educacionales que un médico competente debería saber	3: Si, usaría toda la explicación	4: Es la respuesta correcta y la información es certera	4: Todo el contenido son perlas educacionales que un médico competente debería saber	3: Si, usaría toda la explicación
117	Endocrinologia	MED_INT	1	1	1	1	1	1	0	1	1	1	1	1	1	1	1	No requiere	Diagnóstico	Aplicación de información (Hacer un Diagnostico, tratamiento o pedir un examen)	Viñeta clínica	5	5	4	4	4	22	High	4: Es la respuesta correcta y la información es certera	3: Hay bastantes (más de 3) perlas educacionales que un médico competente debería saber	3: Si, usaría toda la explicación	4: Es la respuesta correcta y la información es certera	3: Hay bastantes (más de 3) perlas educacionales que un médico competente debería saber	3: Si, usaría toda la explicación
3	PSIQUIATRIA	MED_INT	1	1	1	1	1	1	1	1	1	1	1	1	1	1	1	No requiere	Diagnóstico	Aplicación de información (Hacer un Diagnostico, tratamiento o pedir un examen)	Viñeta clínica	5	5	4	5	3	22	High	4: Es la respuesta correcta y la información es certera	3: Hay bastantes (más de 3) perlas educacionales que un médico competente debería saber	2: Usaría algo de esto como guia	4: Es la respuesta correcta y la información es certera	3: Hay bastantes (más de 3) perlas educacionales que un médico competente debería saber	3: Si, usaría toda la explicación
122	NEONATOLOGIA	MED_INT	1	1	1	1	1	1	1	1	1	1	0	0	1	1	1	No requiere	Diagnóstico	Aplicación de información (Hacer un Diagnostico, tratamiento o pedir un examen)	Viñeta clínica	5	4	4	5	4	22	High	4: Es la respuesta correcta y la información es certera	4: Todo el contenido son perlas educacionales que un médico competente debería saber	3: Si, usaría toda la explicación	4: Es la respuesta correcta y la información es certera	4: Todo el contenido son perlas educacionales que un médico competente debería saber	3: Si, usaría toda la explicación
58	DERMATOLOGÍA	MED_INT	1	1	1	0	1	1	1	1	1	1	1	1	0	0	1	No requiere	Diagnóstico	Aplicación de información (Hacer un Diagnostico, tratamiento o pedir un examen)	Viñeta clínica	4	4	4	5	4	21	High	2: No es la respuesta correcta, pero la información es algo correcta	2: Hay alrededor de 1-2 perlas educacionales o conceptos importantes que un médico competente debería saber	2: Usaría algo de esto como guia	4: Es la respuesta correcta y la información es certera	4: Todo el contenido son perlas educacionales que un médico competente debería saber	3: Si, usaría toda la explicación
103	Neurologia	MED_INT	1	1	1	1	1	1	1	1	1	1	1	1	1	1	1	No requiere	Diagnóstico	Aplicación de información (Hacer un Diagnostico, tratamiento o pedir un examen)	Viñeta clínica	5	4	4	4	4	21	High	4: Es la respuesta correcta y la información es certera	3: Hay bastantes (más de 3) perlas educacionales que un médico competente debería saber	3: Si, usaría toda la explicación	4: Es la respuesta correcta y la información es certera	3: Hay bastantes (más de 3) perlas educacionales que un médico competente debería saber	3: Si, usaría toda la explicación
157	NEUROLOGIA	MED_INT	1	1	1	1	1	1	1	1	1	0	1	1	1	1	1	No requiere	Diagnóstico	Aplicación de información (Hacer un Diagnostico, tratamiento o pedir un examen)	Viñeta clínica	5	5	5	1	5	21	High	4: Es la respuesta correcta y la información es certera	4: Todo el contenido son perlas educacionales que un médico competente debería saber	3: Si, usaría toda la explicación	4: Es la respuesta correcta y la información es certera	4: Todo el contenido son perlas educacionales que un médico competente debería saber	3: Si, usaría toda la explicación
162	GASTROENTEROLOGIA	MED_INT	1	1	1	1	1	1	1	1	1	1	1	1	1	1	1	No requiere	Diagnóstico	Aplicación de información (Hacer un Diagnostico, tratamiento o pedir un examen)	Viñeta clínica	5	4	4	5	3	21	High	4: Es la respuesta correcta y la información es certera	4: Todo el contenido son perlas educacionales que un médico competente debería saber	3: Si, usaría toda la explicación	4: Es la respuesta correcta y la información es certera	4: Todo el contenido son perlas educacionales que un médico competente debería saber	3: Si, usaría toda la explicación
131	INFECTOLOGIA	MED_INT	1	1	1	1	1	1	1	1	1	1	1	1	1	1	1	No requiere	Diagnóstico	Aplicación de información (Hacer un Diagnostico, tratamiento o pedir un examen)	Viñeta clínica	5	4	4	5	3	21	High	4: Es la respuesta correcta y la información es certera	4: Todo el contenido son perlas educacionales que un médico competente debería saber	3: Si, usaría toda la explicación	4: Es la respuesta correcta y la información es certera	4: Todo el contenido son perlas educacionales que un médico competente debería saber	3: Si, usaría toda la explicación
30	Neumología	MED_INT	1	1	1	1	1	1	1	1	1	1	1	1	1	1	1	No requiere	Diagnóstico	Aplicación de información (Hacer un Diagnostico, tratamiento o pedir un examen)	Viñeta clínica	4	5	4	5	3	21	High	4: Es la respuesta correcta y la información es certera	3: Hay bastantes (más de 3) perlas educacionales que un médico competente debería saber	2: Usaría algo de esto como guia	4: Es la respuesta correcta y la información es certera	2: Hay alrededor de 1-2 perlas educacionales o conceptos importantes que un médico competente debería saber	2: Usaría algo de esto como guia
82	Hematologia	MED_INT	1	1	1	1	1	1	0	0	0	1	1	1	0	0	0	No requiere	Diagnóstico	Aplicación de información (Hacer un Diagnostico, tratamiento o pedir un examen)	Viñeta clínica	5	5	4	3	4	21	High	4: Es la respuesta correcta y la información es certera	4: Todo el contenido son perlas educacionales que un médico competente debería saber	3: Si, usaría toda la explicación	4: Es la respuesta correcta y la información es certera	3: Hay bastantes (más de 3) perlas educacionales que un médico competente debería saber	2: Usaría algo de esto como guia
140	NEONATOLOGIA	MED_INT	0	0	0	0	0	0	0	0	0	1	0	0	0	0	0	No requiere	Diagnóstico	Aplicación de información (Hacer un Diagnostico, tratamiento o pedir un examen)	Viñeta clínica	5	4	3	4	4	20	Moderate	2: No es la respuesta correcta, pero la información es algo correcta	2: Hay alrededor de 1-2 perlas educacionales o conceptos importantes que un médico competente debería saber	1: No, no usaría nada	2: No es la respuesta correcta, pero la información es algo correcta	3: Hay bastantes (más de 3) perlas educacionales que un médico competente debería saber	3: Si, usaría toda la explicación
135	PSIQUIATRIA	MED_INT	1	1	1	1	1	1	1	1	1	1	1	1	1	1	1	No requiere	Diagnóstico	Aplicación de información (Hacer un Diagnostico, tratamiento o pedir un examen)	Viñeta clínica	5	5	4	2	4	20	Moderate	4: Es la respuesta correcta y la información es certera	2: Hay alrededor de 1-2 perlas educacionales o conceptos importantes que un médico competente debería saber	2: Usaría algo de esto como guia	4: Es la respuesta correcta y la información es certera	4: Todo el contenido son perlas educacionales que un médico competente debería saber	3: Si, usaría toda la explicación
179	INFECTOLOGIA	MED_INT	1	1	1	1	1	1	1	0	1	1	1	1	1	1	1	No requiere	Diagnóstico	Aplicación de información (Hacer un Diagnostico, tratamiento o pedir un examen)	Viñeta clínica	5	4	4	4	3	20	Moderate	4: Es la respuesta correcta y la información es certera	3: Hay bastantes (más de 3) perlas educacionales que un médico competente debería saber	2: Usaría algo de esto como guia	4: Es la respuesta correcta y la información es certera	4: Todo el contenido son perlas educacionales que un médico competente debería saber	3: Si, usaría toda la explicación
144	PSIQUIATRIA	MED_INT	1	1	1	1	1	1	1	1	1	1	1	1	1	1	1	Si requiere	Diagnóstico	Aplicación de información (Hacer un Diagnostico, tratamiento o pedir un examen)	Viñeta clínica	5	4	5	3	3	20	Moderate	4: Es la respuesta correcta y la información es certera	3: Hay bastantes (más de 3) perlas educacionales que un médico competente debería saber	2: Usaría algo de esto como guia	4: Es la respuesta correcta y la información es certera	4: Todo el contenido son perlas educacionales que un médico competente debería saber	3: Si, usaría toda la explicación
95	ENDOCRINOLOGIA	MED_INT	1	1	1	1	1	1	1	1	1	1	1	1	1	1	1	No requiere	Diagnóstico	Aplicación de información (Hacer un Diagnostico, tratamiento o pedir un examen)	Viñeta clínica	5	5	3	4	3	20	Moderate	4: Es la respuesta correcta y la información es certera	3: Hay bastantes (más de 3) perlas educacionales que un médico competente debería saber	2: Usaría algo de esto como guia	4: Es la respuesta correcta y la información es certera	2: Hay alrededor de 1-2 perlas educacionales o conceptos importantes que un médico competente debería saber	2: Usaría algo de esto como guia
106	Reumatologia	MED_INT	1	1	1	1	1	1	0	0	0	1	1	1	1	1	1	No requiere	Diagnóstico	Aplicación de información (Hacer un Diagnostico, tratamiento o pedir un examen)	Viñeta clínica	4	5	4	4	3	20	Moderate	4: Es la respuesta correcta y la información es certera	3: Hay bastantes (más de 3) perlas educacionales que un médico competente debería saber	2: Usaría algo de esto como guia	4: Es la respuesta correcta y la información es certera	3: Hay bastantes (más de 3) perlas educacionales que un médico competente debería saber	2: Usaría algo de esto como guia
69	NEFROLOGÍA	MED_INT	0	0	0	1	1	1	1	0	0	0	0	0	0	0	0	No requiere	Diagnóstico	Aplicación de información (Hacer un Diagnostico, tratamiento o pedir un examen)	Viñeta clínica	5	3	4	4	4	20	Moderate	4: Es la respuesta correcta y la información es certera	3: Hay bastantes (más de 3) perlas educacionales que un médico competente debería saber	3: Si, usaría toda la explicación	2: No es la respuesta correcta, pero la información es algo correcta	2: Hay alrededor de 1-2 perlas educacionales o conceptos importantes que un médico competente debería saber	1: No, no usaría nada
175	NEONATOLOGIA	MED_INT	1	1	1	1	1	1	1	1	0	1	1	1	1	1	1	No requiere	Diagnóstico	Aplicación de información (Hacer un Diagnostico, tratamiento o pedir un examen)	Viñeta clínica	5	4	4	4	2	19	Moderate	4: Es la respuesta correcta y la información es certera	3: Hay bastantes (más de 3) perlas educacionales que un médico competente debería saber	2: Usaría algo de esto como guia	4: Es la respuesta correcta y la información es certera	3: Hay bastantes (más de 3) perlas educacionales que un médico competente debería saber	3: Si, usaría toda la explicación
129	INMUNOLOGIA	MED_INT	0	0	0	0	0	0	0	0	0	1	0	0	0	0	0	No requiere	Diagnóstico	Aplicación de información (Hacer un Diagnostico, tratamiento o pedir un examen)	Viñeta clínica	5	4	4	2	4	19	Moderate	2: No es la respuesta correcta, pero la información es algo correcta	3: Hay bastantes (más de 3) perlas educacionales que un médico competente debería saber	2: Usaría algo de esto como guia	2: No es la respuesta correcta, pero la información es algo correcta	4: Todo el contenido son perlas educacionales que un médico competente debería saber	2: Usaría algo de esto como guia
160	HEMATOLOGIA	MED_INT	1	1	1	1	1	1	1	0	0	0	0	0	0	0	0	No requiere	Diagnóstico	Aplicación de información (Hacer un Diagnostico, tratamiento o pedir un examen)	Viñeta clínica	5	4	4	2	4	19	Moderate	4: Es la respuesta correcta y la información es certera	4: Todo el contenido son perlas educacionales que un médico competente debería saber	3: Si, usaría toda la explicación	4: Es la respuesta correcta y la información es certera	3: Hay bastantes (más de 3) perlas educacionales que un médico competente debería saber	2: Usaría algo de esto como guia
91	Neurologia	MED_INT	1	0	0	1	1	1	1	1	1	0	1	1	1	1	1	No requiere	Diagnóstico	Aplicación de información (Hacer un Diagnostico, tratamiento o pedir un examen)	Viñeta clínica	4	4	3	3	4	18	Moderate	4: Es la respuesta correcta y la información es certera	3: Hay bastantes (más de 3) perlas educacionales que un médico competente debería saber	2: Usaría algo de esto como guia	4: Es la respuesta correcta y la información es certera	4: Todo el contenido son perlas educacionales que un médico competente debería saber	3: Si, usaría toda la explicación
159	NEFROLOGIA	MED_INT	1	1	1	0	1	1	1	0	0	0	0	0	0	0	0	Si requiere	Diagnóstico	"Memorización"	Viñeta clínica	3	4	3	5	3	18	Moderate	2: No es la respuesta correcta, pero la información es algo correcta	3: Hay bastantes (más de 3) perlas educacionales que un médico competente debería saber	2: Usaría algo de esto como guia	4: Es la respuesta correcta y la información es certera	4: Todo el contenido son perlas educacionales que un médico competente debería saber	3: Si, usaría toda la explicación
150	INFECTOLOGIA	MED_INT	1	1	1	1	1	1	1	1	1	0	0	1	0	1	1	Si requiere	Diagnóstico	Aplicación de información (Hacer un Diagnostico, tratamiento o pedir un examen)	Viñeta clínica	5	5	3	4	1	18	Moderate	4: Es la respuesta correcta y la información es certera	3: Hay bastantes (más de 3) perlas educacionales que un médico competente debería saber	2: Usaría algo de esto como guia	4: Es la respuesta correcta y la información es certera	3: Hay bastantes (más de 3) perlas educacionales que un médico competente debería saber	2: Usaría algo de esto como guia
161	GASTROENTEROLOGIA	MED_INT	1	1	1	1	1	1	1	1	1	1	1	1	1	1	1	No requiere	Diagnóstico	Aplicación de información (Hacer un Diagnostico, tratamiento o pedir un examen)	Viñeta clínica	4	4	3	3	3	17	Moderate	4: Es la respuesta correcta y la información es certera	4: Todo el contenido son perlas educacionales que un médico competente debería saber	3: Si, usaría toda la explicación	4: Es la respuesta correcta y la información es certera	3: Hay bastantes (más de 3) perlas educacionales que un médico competente debería saber	2: Usaría algo de esto como guia
115	Infectologia	MED_INT	1	1	1	1	1	1	1	0	0	1	1	1	1	0	1	No requiere	Diagnóstico	Aplicación de información (Hacer un Diagnostico, tratamiento o pedir un examen)	Viñeta clínica	2	3	1	3	3	12	Low	4: Es la respuesta correcta y la información es certera	3: Hay bastantes (más de 3) perlas educacionales que un médico competente debería saber	2: Usaría algo de esto como guia	4: Es la respuesta correcta y la información es certera	3: Hay bastantes (más de 3) perlas educacionales que un médico competente debería saber	2: Usaría algo de esto como guia
46	Neonatología	MED_INT	1	1	1	0	0	0	0	0	0	1	1	1	0	0	0	Si requiere	Tratamiento	Aplicación de información (Hacer un Diagnostico, tratamiento o pedir un examen)	Viñeta clínica	5	5	5	5	5	25	High	2: No es la respuesta correcta, pero la información es algo correcta	2: Hay alrededor de 1-2 perlas educacionales o conceptos importantes que un médico competente debería saber	2: Usaría algo de esto como guia	4: Es la respuesta correcta y la información es certera	4: Todo el contenido son perlas educacionales que un médico competente debería saber	3: Si, usaría toda la explicación
39	Neurología	MED_INT	1	1	1	1	1	1	1	1	1	1	1	1	0	0	0	No requiere	Tratamiento	Aplicación de información (Hacer un Diagnostico, tratamiento o pedir un examen)	Viñeta clínica	5	5	5	5	5	25	High	4: Es la respuesta correcta y la información es certera	2: Hay alrededor de 1-2 perlas educacionales o conceptos importantes que un médico competente debería saber	2: Usaría algo de esto como guia	4: Es la respuesta correcta y la información es certera	3: Hay bastantes (más de 3) perlas educacionales que un médico competente debería saber	3: Si, usaría toda la explicación
42	NEFROLOGÍA	MED_INT	1	1	1	1	1	1	1	0	0	1	1	1	1	1	1	No requiere	Tratamiento	Aplicación de información (Hacer un Diagnostico, tratamiento o pedir un examen)	Viñeta clínica	5	5	5	5	5	25	High	4: Es la respuesta correcta y la información es certera	3: Hay bastantes (más de 3) perlas educacionales que un médico competente debería saber	2: Usaría algo de esto como guia	4: Es la respuesta correcta y la información es certera	3: Hay bastantes (más de 3) perlas educacionales que un médico competente debería saber	3: Si, usaría toda la explicación
9	CARDIOLOGIA	MED_INT	1	1	1	1	1	1	1	1	1	1	1	1	1	1	1	No requiere	Tratamiento	Aplicación de información (Hacer un Diagnostico, tratamiento o pedir un examen)	Viñeta clínica	5	5	5	5	5	25	High	4: Es la respuesta correcta y la información es certera	2: Hay alrededor de 1-2 perlas educacionales o conceptos importantes que un médico competente debería saber	2: Usaría algo de esto como guia	4: Es la respuesta correcta y la información es certera	2: Hay alrededor de 1-2 perlas educacionales o conceptos importantes que un médico competente debería saber	2: Usaría algo de esto como guia
60	NEFROLOGÍA	MED_INT	1	1	1	1	1	1	0	0	0	0	0	0	1	1	1	No requiere	Tratamiento	Aplicación de información (Hacer un Diagnostico, tratamiento o pedir un examen)	Viñeta clínica	5	5	5	5	5	25	High	4: Es la respuesta correcta y la información es certera	3: Hay bastantes (más de 3) perlas educacionales que un médico competente debería saber	3: Si, usaría toda la explicación	4: Es la respuesta correcta y la información es certera	2: Hay alrededor de 1-2 perlas educacionales o conceptos importantes que un médico competente debería saber	2: Usaría algo de esto como guia
37	Neonatología	MED_INT	1	1	1	1	1	1	1	0	1	0	0	0	0	0	0	No requiere	Tratamiento	Aplicación de información (Hacer un Diagnostico, tratamiento o pedir un examen)	Viñeta clínica	5	5	5	5	4	24	High	4: Es la respuesta correcta y la información es certera	2: Hay alrededor de 1-2 perlas educacionales o conceptos importantes que un médico competente debería saber	2: Usaría algo de esto como guia	4: Es la respuesta correcta y la información es certera	3: Hay bastantes (más de 3) perlas educacionales que un médico competente debería saber	3: Si, usaría toda la explicación
11	NEUMOLOGIA	MED_INT	1	1	1	1	1	1	1	1	1	1	1	1	0	1	1	No requiere	Tratamiento	Aplicación de información (Hacer un Diagnostico, tratamiento o pedir un examen)	Viñeta clínica	5	4	5	5	5	24	High	4: Es la respuesta correcta y la información es certera	3: Hay bastantes (más de 3) perlas educacionales que un médico competente debería saber	2: Usaría algo de esto como guia	4: Es la respuesta correcta y la información es certera	2: Hay alrededor de 1-2 perlas educacionales o conceptos importantes que un médico competente debería saber	3: Si, usaría toda la explicación
54	GASTROENTEROLOGÍA	MED_INT	1	1	1	1	1	1	1	1	1	1	1	1	1	1	1	No requiere	Tratamiento	Aplicación de información (Hacer un Diagnostico, tratamiento o pedir un examen)	Viñeta clínica	5	5	5	5	4	24	High	4: Es la respuesta correcta y la información es certera	2: Hay alrededor de 1-2 perlas educacionales o conceptos importantes que un médico competente debería saber	2: Usaría algo de esto como guia	4: Es la respuesta correcta y la información es certera	2: Hay alrededor de 1-2 perlas educacionales o conceptos importantes que un médico competente debería saber	2: Usaría algo de esto como guia
14	INFECTOLOGIA	MED_INT	1	1	1	1	1	1	1	1	1	1	0	0	1	1	1	No requiere	Tratamiento	Aplicación de información (Hacer un Diagnostico, tratamiento o pedir un examen)	Viñeta clínica	5	5	5	5	4	24	High	4: Es la respuesta correcta y la información es certera	2: Hay alrededor de 1-2 perlas educacionales o conceptos importantes que un médico competente debería saber	2: Usaría algo de esto como guia	4: Es la respuesta correcta y la información es certera	2: Hay alrededor de 1-2 perlas educacionales o conceptos importantes que un médico competente debería saber	2: Usaría algo de esto como guia
41	ENDOCRINOLOGÍA	MED_INT	1	1	1	1	1	1	0	0	0	0	0	0	0	0	0	No requiere	Tratamiento	Aplicación de información (Hacer un Diagnostico, tratamiento o pedir un examen)	Viñeta clínica	5	5	4	5	4	23	High	4: Es la respuesta correcta y la información es certera	2: Hay alrededor de 1-2 perlas educacionales o conceptos importantes que un médico competente debería saber	2: Usaría algo de esto como guia	4: Es la respuesta correcta y la información es certera	2: Hay alrededor de 1-2 perlas educacionales o conceptos importantes que un médico competente debería saber	2: Usaría algo de esto como guia
25	DERMATOLOGIA	MED_INT	1	1	1	1	1	1	1	1	1	1	1	1	1	1	1	No requiere	Tratamiento	Aplicación de información (Hacer un Diagnostico, tratamiento o pedir un examen)	Viñeta clínica	3	5	5	5	4	22	High	4: Es la respuesta correcta y la información es certera	2: Hay alrededor de 1-2 perlas educacionales o conceptos importantes que un médico competente debería saber	2: Usaría algo de esto como guia	4: Es la respuesta correcta y la información es certera	3: Hay bastantes (más de 3) perlas educacionales que un médico competente debería saber	3: Si, usaría toda la explicación
126	REUMATOLOGIA	MED_INT	1	1	1	1	1	1	1	1	1	0	0	0	0	1	1	Si requiere	Tratamiento	Aplicación de información (Hacer un Diagnostico, tratamiento o pedir un examen)	Viñeta clínica	5	5	3	5	4	22	High	4: Es la respuesta correcta y la información es certera	3: Hay bastantes (más de 3) perlas educacionales que un médico competente debería saber	2: Usaría algo de esto como guia	4: Es la respuesta correcta y la información es certera	4: Todo el contenido son perlas educacionales que un médico competente debería saber	3: Si, usaría toda la explicación
53	INFECTOLOGÍA	MED_INT	1	1	1	1	1	1	0	0	0	0	0	0	1	1	1	Si requiere	Tratamiento	Aplicación de información (Hacer un Diagnostico, tratamiento o pedir un examen)	Viñeta clínica	4	4	5	5	4	22	High	4: Es la respuesta correcta y la información es certera	2: Hay alrededor de 1-2 perlas educacionales o conceptos importantes que un médico competente debería saber	2: Usaría algo de esto como guia	4: Es la respuesta correcta y la información es certera	2: Hay alrededor de 1-2 perlas educacionales o conceptos importantes que un médico competente debería saber	2: Usaría algo de esto como guia
101	CARDIOLOGIA	MED_INT	1	1	1	1	1	1	1	1	1	0	1	1	1	1	1	No requiere	Tratamiento	Aplicación de información (Hacer un Diagnostico, tratamiento o pedir un examen)	Viñeta clínica	5	5	4	4	4	22	High	4: Es la respuesta correcta y la información es certera	3: Hay bastantes (más de 3) perlas educacionales que un médico competente debería saber	3: Si, usaría toda la explicación	4: Es la respuesta correcta y la información es certera	3: Hay bastantes (más de 3) perlas educacionales que un médico competente debería saber	2: Usaría algo de esto como guia
67	INFECTOLOGÍA	MED_INT	1	1	1	1	1	1	0	0	0	0	0	0	0	1	0	No requiere	Tratamiento	Aplicación de información (Hacer un Diagnostico, tratamiento o pedir un examen)	Viñeta clínica	5	4	4	5	4	22	High	4: Es la respuesta correcta y la información es certera	3: Hay bastantes (más de 3) perlas educacionales que un médico competente debería saber	2: Usaría algo de esto como guia	4: Es la respuesta correcta y la información es certera	2: Hay alrededor de 1-2 perlas educacionales o conceptos importantes que un médico competente debería saber	2: Usaría algo de esto como guia
20	ENDOCRINOLOGIA	MED_INT	1	1	1	1	1	1	1	1	1	1	1	1	1	1	1	No requiere	Tratamiento	Aplicación de información (Hacer un Diagnostico, tratamiento o pedir un examen)	Viñeta clínica	4	4	5	5	4	22	High	4: Es la respuesta correcta y la información es certera	3: Hay bastantes (más de 3) perlas educacionales que un médico competente debería saber	2: Usaría algo de esto como guia	4: Es la respuesta correcta y la información es certera	2: Hay alrededor de 1-2 perlas educacionales o conceptos importantes que un médico competente debería saber	2: Usaría algo de esto como guia
102	CARDIOLOGIA	MED_INT	1	1	1	1	1	1	1	1	1	1	1	1	1	1	1	No requiere	Tratamiento	Aplicación de información (Hacer un Diagnostico, tratamiento o pedir un examen)	Viñeta clínica	4	4	4	5	4	21	High	4: Es la respuesta correcta y la información es certera	3: Hay bastantes (más de 3) perlas educacionales que un médico competente debería saber	2: Usaría algo de esto como guia	4: Es la respuesta correcta y la información es certera	2: Hay alrededor de 1-2 perlas educacionales o conceptos importantes que un médico competente debería saber	2: Usaría algo de esto como guia
114	Endocrinologia	MED_INT	1	1	1	1	1	1	1	1	1	1	1	1	1	1	1	No requiere	Tratamiento	Aplicación de información (Hacer un Diagnostico, tratamiento o pedir un examen)	Viñeta clínica	5	4	4	4	4	21	High	4: Es la respuesta correcta y la información es certera	3: Hay bastantes (más de 3) perlas educacionales que un médico competente debería saber	3: Si, usaría toda la explicación	4: Es la respuesta correcta y la información es certera	2: Hay alrededor de 1-2 perlas educacionales o conceptos importantes que un médico competente debería saber	2: Usaría algo de esto como guia
148	NEUMOLOGIA	MED_INT	1	1	1	1	1	1	1	1	1	1	1	1	1	1	1	Si requiere	Tratamiento	Aplicación de información (Hacer un Diagnostico, tratamiento o pedir un examen)	Viñeta clínica	5	5	3	4	3	20	Moderate	4: Es la respuesta correcta y la información es certera	3: Hay bastantes (más de 3) perlas educacionales que un médico competente debería saber	2: Usaría algo de esto como guia	4: Es la respuesta correcta y la información es certera	4: Todo el contenido son perlas educacionales que un médico competente debería saber	3: Si, usaría toda la explicación
80	GASTROENTEROLOGÍA	MED_INT	1	0	0	1	1	1	0	0	0	0	0	0	1	1	1	No requiere	Tratamiento	Aplicación de información (Hacer un Diagnostico, tratamiento o pedir un examen)	Viñeta clínica	4	4	4	4	4	20	Moderate	4: Es la respuesta correcta y la información es certera	4: Todo el contenido son perlas educacionales que un médico competente debería saber	3: Si, usaría toda la explicación	4: Es la respuesta correcta y la información es certera	4: Todo el contenido son perlas educacionales que un médico competente debería saber	3: Si, usaría toda la explicación
119	CARDIOLOGIA	MED_INT	1	1	1	1	1	1	1	1	1	1	1	1	1	1	1	No requiere	Tratamiento	Aplicación de información (Hacer un Diagnostico, tratamiento o pedir un examen)	Viñeta clínica	5	4	4	4	3	20	Moderate	4: Es la respuesta correcta y la información es certera	4: Todo el contenido son perlas educacionales que un médico competente debería saber	3: Si, usaría toda la explicación	4: Es la respuesta correcta y la información es certera	4: Todo el contenido son perlas educacionales que un médico competente debería saber	3: Si, usaría toda la explicación
136	NEONATOLOGIA	MED_INT	0	0	0	1	0	0	1	1	1	0	1	0	1	1	1	No requiere	Tratamiento	Aplicación de información (Hacer un Diagnostico, tratamiento o pedir un examen)	Viñeta clínica	4	4	4	4	4	20	Moderate	4: Es la respuesta correcta y la información es certera	2: Hay alrededor de 1-2 perlas educacionales o conceptos importantes que un médico competente debería saber	1: No, no usaría nada	2: No es la respuesta correcta, pero la información es algo correcta	2: Hay alrededor de 1-2 perlas educacionales o conceptos importantes que un médico competente debería saber	2: Usaría algo de esto como guia
79	ENDOCRINOLOGÍA	MED_INT	1	1	1	1	1	1	1	1	1	1	1	1	0	1	1	No requiere	Tratamiento	Aplicación de información (Hacer un Diagnostico, tratamiento o pedir un examen)	Viñeta clínica	4	4	4	4	4	20	Moderate	4: Es la respuesta correcta y la información es certera	3: Hay bastantes (más de 3) perlas educacionales que un médico competente debería saber	2: Usaría algo de esto como guia	4: Es la respuesta correcta y la información es certera	2: Hay alrededor de 1-2 perlas educacionales o conceptos importantes que un médico competente debería saber	2: Usaría algo de esto como guia
178	INFECTOLOGIA	MED_INT	1	1	1	1	1	1	1	1	1	1	1	1	1	0	0	No requiere	Tratamiento	Aplicación de información (Hacer un Diagnostico, tratamiento o pedir un examen)	Viñeta clínica	5	4	3	4	3	19	Moderate	4: Es la respuesta correcta y la información es certera	2: Hay alrededor de 1-2 perlas educacionales o conceptos importantes que un médico competente debería saber	2: Usaría algo de esto como guia	4: Es la respuesta correcta y la información es certera	4: Todo el contenido son perlas educacionales que un médico competente debería saber	3: Si, usaría toda la explicación
72	NEUMOLOGÍA	MED_INT	1	0	1	1	1	1	1	1	1	1	1	1	1	1	1	No requiere	Tratamiento	Aplicación de información (Hacer un Diagnostico, tratamiento o pedir un examen)	Viñeta clínica	4	4	4	4	3	19	Moderate	4: Es la respuesta correcta y la información es certera	2: Hay alrededor de 1-2 perlas educacionales o conceptos importantes que un médico competente debería saber	2: Usaría algo de esto como guia	4: Es la respuesta correcta y la información es certera	3: Hay bastantes (más de 3) perlas educacionales que un médico competente debería saber	3: Si, usaría toda la explicación
143	NEUMOLOGIA	MED_INT	1	1	1	1	1	1	1	1	1	1	1	1	1	1	1	Si requiere	Tratamiento	Aplicación de información (Hacer un Diagnostico, tratamiento o pedir un examen)	Viñeta clínica	5	5	2	4	1	17	Moderate	4: Es la respuesta correcta y la información es certera	3: Hay bastantes (más de 3) perlas educacionales que un médico competente debería saber	2: Usaría algo de esto como guia	4: Es la respuesta correcta y la información es certera	4: Todo el contenido son perlas educacionales que un médico competente debería saber	3: Si, usaría toda la explicación
77	NEUMOLOGÍA	MED_INT	1	1	1	1	1	1	1	1	1	1	1	1	0	1	1	No requiere	Tratamiento	Aplicación de información (Hacer un Diagnostico, tratamiento o pedir un examen)	Pregunta directa								4: Es la respuesta correcta y la información es certera	4: Todo el contenido son perlas educacionales que un médico competente debería saber	3: Si, usaría toda la explicación	4: Es la respuesta correcta y la información es certera	2: Hay alrededor de 1-2 perlas educacionales o conceptos importantes que un médico competente debería saber	1: No, no usaría nada
19	OBSTETRICIA	OBGYN	1	1	1	1	1	1	1	1	1	1	1	1	1	1	1	No requiere	Conocimiento médico	"Memorización"	Viñeta clínica	5	4	5	5	5	24	High	4: Es la respuesta correcta y la información es certera	3: Hay bastantes (más de 3) perlas educacionales que un médico competente debería saber	2: Usaría algo de esto como guia	4: Es la respuesta correcta y la información es certera	2: Hay alrededor de 1-2 perlas educacionales o conceptos importantes que un médico competente debería saber	2: Usaría algo de esto como guia
81	Ginecologia	OBGYN	1	1	1	1	1	1	1	0	0	1	1	1	1	1	1	No requiere	Conocimiento médico	Aplicación de información (Hacer un Diagnostico, tratamiento o pedir un examen)	Viñeta clínica	5	4	4	4	4	21	High	4: Es la respuesta correcta y la información es certera	3: Hay bastantes (más de 3) perlas educacionales que un médico competente debería saber	3: Si, usaría toda la explicación	4: Es la respuesta correcta y la información es certera	4: Todo el contenido son perlas educacionales que un médico competente debería saber	3: Si, usaría toda la explicación
70	GINECOLOGÍA	OBGYN	1	1	1	1	1	1	0	0	0	1	1	1	1	1	1	No requiere	Conocimiento médico	"Memorización"	Viñeta clínica	4	4	4	5	4	21	High	4: Es la respuesta correcta y la información es certera	2: Hay alrededor de 1-2 perlas educacionales o conceptos importantes que un médico competente debería saber	2: Usaría algo de esto como guia	4: Es la respuesta correcta y la información es certera	2: Hay alrededor de 1-2 perlas educacionales o conceptos importantes que un médico competente debería saber	2: Usaría algo de esto como guia
76	OBSTETRICIA	OBGYN	1	1	1	0	1	1	0	1	1	0	0	0	0	0	0	Si requiere	Conocimiento médico	"Memorización"	Pregunta directa								2: No es la respuesta correcta, pero la información es algo correcta	2: Hay alrededor de 1-2 perlas educacionales o conceptos importantes que un médico competente debería saber	1: No, no usaría nada	4: Es la respuesta correcta y la información es certera	2: Hay alrededor de 1-2 perlas educacionales o conceptos importantes que un médico competente debería saber	2: Usaría algo de esto como guia
34	GINECOLOGIA	OBGYN	0	1	1	1	0	1	0	0	0	1	0	1	0	0	0	No requiere	Diagnóstico	Aplicación de información (Hacer un Diagnostico, tratamiento o pedir un examen)	Viñeta clínica	5	5	5	5	5	25	High	4: Es la respuesta correcta y la información es certera	3: Hay bastantes (más de 3) perlas educacionales que un médico competente debería saber	2: Usaría algo de esto como guia	2: No es la respuesta correcta, pero la información es algo correcta	2: Hay alrededor de 1-2 perlas educacionales o conceptos importantes que un médico competente debería saber	2: Usaría algo de esto como guia
21	OBSTETRICIA	OBGYN	0	0	0	0	0	0	0	0	0	1	1	0	0	0	0	No requiere	Diagnóstico	Aplicación de información (Hacer un Diagnostico, tratamiento o pedir un examen)	Viñeta clínica	5	5	5	5	5	25	High	4: Es la respuesta correcta y la información es certera	3: Hay bastantes (más de 3) perlas educacionales que un médico competente debería saber	3: Si, usaría toda la explicación	4: Es la respuesta correcta y la información es certera	2: Hay alrededor de 1-2 perlas educacionales o conceptos importantes que un médico competente debería saber	2: Usaría algo de esto como guia
104	Obstetricia	OBGYN	1	1	1	1	1	1	1	0	0	0	0	1	1	1	1	No requiere	Diagnóstico	Aplicación de información (Hacer un Diagnostico, tratamiento o pedir un examen)	Viñeta clínica	5	5	4	5	5	24	High	4: Es la respuesta correcta y la información es certera	4: Todo el contenido son perlas educacionales que un médico competente debería saber	3: Si, usaría toda la explicación	4: Es la respuesta correcta y la información es certera	4: Todo el contenido son perlas educacionales que un médico competente debería saber	3: Si, usaría toda la explicación
90	Obstetricia	OBGYN	1	1	0	1	1	1	0	0	0	0	0	0	0	0	0	No requiere	Diagnóstico	Aplicación de información (Hacer un Diagnostico, tratamiento o pedir un examen)	Viñeta clínica	5	5	5	4	5	24	High	4: Es la respuesta correcta y la información es certera	4: Todo el contenido son perlas educacionales que un médico competente debería saber	3: Si, usaría toda la explicación	4: Es la respuesta correcta y la información es certera	3: Hay bastantes (más de 3) perlas educacionales que un médico competente debería saber	2: Usaría algo de esto como guia
1	OBSTETRICIA	OBGYN	1	1	1	1	1	1	0	0	0	1	1	1	0	0	0	No requiere	Diagnóstico	Aplicación de información (Hacer un Diagnostico, tratamiento o pedir un examen)	Viñeta clínica	5	5	4	5	4	23	High	4: Es la respuesta correcta y la información es certera	2: Hay alrededor de 1-2 perlas educacionales o conceptos importantes que un médico competente debería saber	2: Usaría algo de esto como guia	4: Es la respuesta correcta y la información es certera	3: Hay bastantes (más de 3) perlas educacionales que un médico competente debería saber	3: Si, usaría toda la explicación
13	GINECOLOGIA	OBGYN	0	1	1	1	1	1	0	0	0	1	1	1	1	1	1	Si requiere	Diagnóstico	Aplicación de información (Hacer un Diagnostico, tratamiento o pedir un examen)	Viñeta clínica	5	5	5	5	3	23	High	4: Es la respuesta correcta y la información es certera	3: Hay bastantes (más de 3) perlas educacionales que un médico competente debería saber	3: Si, usaría toda la explicación	1: No es la respuesta correcta y la información es errónea	1: No tiene ninguna perla educacional	1: No, no usaría nada
151	OBSTETRICIA	OBGYN	1	0	0	0	0	0	0	0	0	0	0	0	0	0	0	Si requiere	Diagnóstico	Aplicación de información (Hacer un Diagnostico, tratamiento o pedir un examen)	Viñeta clínica	5	4	4	4	4	21	High	1: No es la respuesta correcta y la información es errónea	2: Hay alrededor de 1-2 perlas educacionales o conceptos importantes que un médico competente debería saber	1: No, no usaría nada	4: Es la respuesta correcta y la información es certera	4: Todo el contenido son perlas educacionales que un médico competente debería saber	3: Si, usaría toda la explicación
171	OBSTETRICIA	OBGYN	1	1	1	1	1	1	1	1	1	1	1	1	1	1	1	No requiere	Diagnóstico	"Memorización"	Viñeta clínica	2	4	2	4	5	17	Moderate	4: Es la respuesta correcta y la información es certera	4: Todo el contenido son perlas educacionales que un médico competente debería saber	3: Si, usaría toda la explicación	4: Es la respuesta correcta y la información es certera	4: Todo el contenido son perlas educacionales que un médico competente debería saber	3: Si, usaría toda la explicación
47	OBSTETRICIA	OBGYN	1	1	0	0	0	0	1	1	1	1	0	0	0	1	0	No requiere	Tratamiento	Aplicación de información (Hacer un Diagnostico, tratamiento o pedir un examen)	Viñeta clínica	5	5	5	5	5	25	High	1: No es la respuesta correcta y la información es errónea	2: Hay alrededor de 1-2 perlas educacionales o conceptos importantes que un médico competente debería saber	1: No, no usaría nada	4: Es la respuesta correcta y la información es certera	3: Hay bastantes (más de 3) perlas educacionales que un médico competente debería saber	3: Si, usaría toda la explicación
141	OBSTETRICIA	OBGYN	1	1	1	1	1	1	0	0	0	0	0	0	1	1	1	Si requiere	Tratamiento	Aplicación de información (Hacer un Diagnostico, tratamiento o pedir un examen)	Viñeta clínica	5	5	5	5	4	24	High	4: Es la respuesta correcta y la información es certera	2: Hay alrededor de 1-2 perlas educacionales o conceptos importantes que un médico competente debería saber	2: Usaría algo de esto como guia	4: Es la respuesta correcta y la información es certera	3: Hay bastantes (más de 3) perlas educacionales que un médico competente debería saber	3: Si, usaría toda la explicación
40	Ginecología	OBGYN	1	1	1	1	1	1	1	1	1	0	1	0	1	1	1	No requiere	Tratamiento	Aplicación de información (Hacer un Diagnostico, tratamiento o pedir un examen)	Viñeta clínica	4	5	5	5	5	24	High	4: Es la respuesta correcta y la información es certera	3: Hay bastantes (más de 3) perlas educacionales que un médico competente debería saber	2: Usaría algo de esto como guia	4: Es la respuesta correcta y la información es certera	3: Hay bastantes (más de 3) perlas educacionales que un médico competente debería saber	3: Si, usaría toda la explicación
55	GINECOLOGÍA	OBGYN	1	1	1	1	1	1	1	1	1	1	1	1	1	1	1	Si requiere	Tratamiento	Aplicación de información (Hacer un Diagnostico, tratamiento o pedir un examen)	Viñeta clínica	5	5	5	5	4	24	High	4: Es la respuesta correcta y la información es certera	3: Hay bastantes (más de 3) perlas educacionales que un médico competente debería saber	2: Usaría algo de esto como guia	4: Es la respuesta correcta y la información es certera	3: Hay bastantes (más de 3) perlas educacionales que un médico competente debería saber	3: Si, usaría toda la explicación
50	OBSTETRICIA	OBGYN	1	1	1	1	0	0	0	0	0	0	1	1	1	1	1	Si requiere	Tratamiento	Aplicación de información (Hacer un Diagnostico, tratamiento o pedir un examen)	Viñeta clínica	5	5	5	5	4	24	High	4: Es la respuesta correcta y la información es certera	3: Hay bastantes (más de 3) perlas educacionales que un médico competente debería saber	3: Si, usaría toda la explicación	4: Es la respuesta correcta y la información es certera	2: Hay alrededor de 1-2 perlas educacionales o conceptos importantes que un médico competente debería saber	2: Usaría algo de esto como guia
86	Obstetricia	OBGYN	1	1	1	1	1	1	0	0	0	0	1	1	1	1	1	No requiere	Tratamiento	Aplicación de información (Hacer un Diagnostico, tratamiento o pedir un examen)	Viñeta clínica	5	5	5	5	4	24	High	4: Es la respuesta correcta y la información es certera	4: Todo el contenido son perlas educacionales que un médico competente debería saber	3: Si, usaría toda la explicación	4: Es la respuesta correcta y la información es certera	3: Hay bastantes (más de 3) perlas educacionales que un médico competente debería saber	2: Usaría algo de esto como guia
133	OBSTETRICIA	OBGYN	1	1	1	1	1	1	1	1	1	1	1	1	1	1	0	Si requiere	Tratamiento	Aplicación de información (Hacer un Diagnostico, tratamiento o pedir un examen)	Viñeta clínica	5	4	4	5	5	23	High	4: Es la respuesta correcta y la información es certera	4: Todo el contenido son perlas educacionales que un médico competente debería saber	3: Si, usaría toda la explicación	4: Es la respuesta correcta y la información es certera	3: Hay bastantes (más de 3) perlas educacionales que un médico competente debería saber	3: Si, usaría toda la explicación
168	OBSTETRICIA	OBGYN	1	1	1	1	1	1	1	1	1	1	1	1	1	1	1	No requiere	Tratamiento	Aplicación de información (Hacer un Diagnostico, tratamiento o pedir un examen)	Viñeta clínica	5	4	4	5	5	23	High	4: Es la respuesta correcta y la información es certera	4: Todo el contenido son perlas educacionales que un médico competente debería saber	3: Si, usaría toda la explicación	4: Es la respuesta correcta y la información es certera	4: Todo el contenido son perlas educacionales que un médico competente debería saber	3: Si, usaría toda la explicación
24	OBSTETRICIA	OBGYN	1	1	1	1	1	1	1	1	1	0	0	0	0	0	1	No requiere	Tratamiento	Aplicación de información (Hacer un Diagnostico, tratamiento o pedir un examen)	Viñeta clínica	5	5	4	4	4	22	High	4: Es la respuesta correcta y la información es certera	4: Todo el contenido son perlas educacionales que un médico competente debería saber	3: Si, usaría toda la explicación	4: Es la respuesta correcta y la información es certera	2: Hay alrededor de 1-2 perlas educacionales o conceptos importantes que un médico competente debería saber	2: Usaría algo de esto como guia
172	OBSTETRICIA	OBGYN	1	1	1	0	1	1	0	0	0	0	0	0	0	1	0	No requiere	Tratamiento	Aplicación de información (Hacer un Diagnostico, tratamiento o pedir un examen)	Viñeta clínica	5	3	4	4	5	21	High	2: No es la respuesta correcta, pero la información es algo correcta	2: Hay alrededor de 1-2 perlas educacionales o conceptos importantes que un médico competente debería saber	1: No, no usaría nada	4: Es la respuesta correcta y la información es certera	3: Hay bastantes (más de 3) perlas educacionales que un médico competente debería saber	2: Usaría algo de esto como guia
167	OBSTETRICIA	OBGYN	1	1	1	1	1	1	1	1	1	0	0	0	0	1	0	No requiere	Tratamiento	Aplicación de información (Hacer un Diagnostico, tratamiento o pedir un examen)	Viñeta clínica	5	2	4	4	5	20	Moderate	4: Es la respuesta correcta y la información es certera	4: Todo el contenido son perlas educacionales que un médico competente debería saber	3: Si, usaría toda la explicación	4: Es la respuesta correcta y la información es certera	3: Hay bastantes (más de 3) perlas educacionales que un médico competente debería saber	2: Usaría algo de esto como guia
22	OBSTETRICIA	OBGYN	1	1	1	1	1	1	1	1	1	1	1	1	1	1	1	No requiere	Tratamiento	Aplicación de información (Hacer un Diagnostico, tratamiento o pedir un examen)	Viñeta clínica	4	4	4	3	4	19	Moderate	4: Es la respuesta correcta y la información es certera	3: Hay bastantes (más de 3) perlas educacionales que un médico competente debería saber	2: Usaría algo de esto como guia	4: Es la respuesta correcta y la información es certera	3: Hay bastantes (más de 3) perlas educacionales que un médico competente debería saber	3: Si, usaría toda la explicación
45	OBSTETRICIA	OBGYN	0	0	0	0	0	0	1	1	1	0	0	0	0	0	0	Si requiere	Tratamiento	Aplicación de información (Hacer un Diagnostico, tratamiento o pedir un examen)	Viñeta clínica	5	3	3	4	4	19	Moderate	2: No es la respuesta correcta, pero la información es algo correcta	3: Hay bastantes (más de 3) perlas educacionales que un médico competente debería saber	2: Usaría algo de esto como guia	2: No es la respuesta correcta, pero la información es algo correcta	2: Hay alrededor de 1-2 perlas educacionales o conceptos importantes que un médico competente debería saber	2: Usaría algo de esto como guia
134	GINECOLOGIA	OBGYN	1	1	1	1	1	1	1	0	0	1	1	1	1	1	1	No requiere	Tratamiento	Aplicación de información (Hacer un Diagnostico, tratamiento o pedir un examen)	Viñeta clínica	5	4	3	3	4	19	Moderate	4: Es la respuesta correcta y la información es certera	4: Todo el contenido son perlas educacionales que un médico competente debería saber	3: Si, usaría toda la explicación	4: Es la respuesta correcta y la información es certera	3: Hay bastantes (más de 3) perlas educacionales que un médico competente debería saber	2: Usaría algo de esto como guia
111	Obstetricia	OBGYN	1	0	1	1	1	1	1	1	1	1	1	1	1	1	1	No requiere	Tratamiento	Aplicación de información (Hacer un Diagnostico, tratamiento o pedir un examen)	Viñeta clínica	4	4	4	4	3	19	Moderate	4: Es la respuesta correcta y la información es certera	3: Hay bastantes (más de 3) perlas educacionales que un médico competente debería saber	2: Usaría algo de esto como guia	4: Es la respuesta correcta y la información es certera	2: Hay alrededor de 1-2 perlas educacionales o conceptos importantes que un médico competente debería saber	1: No, no usaría nada
149	GINECOLOGIA	OBGYN	1	0	0	1	1	1	0	0	0	0	0	0	1	1	1	Si requiere	Tratamiento	Aplicación de información (Hacer un Diagnostico, tratamiento o pedir un examen)	Viñeta clínica	4	3	3	4	4	18	Moderate	4: Es la respuesta correcta y la información es certera	3: Hay bastantes (más de 3) perlas educacionales que un médico competente debería saber	2: Usaría algo de esto como guia	4: Es la respuesta correcta y la información es certera	3: Hay bastantes (más de 3) perlas educacionales que un médico competente debería saber	2: Usaría algo de esto como guia
152	OBSTETRICIA	OBGYN	1	1	1	1	1	1	1	0	0	1	1	1	0	0	0	Si requiere	Tratamiento	Aplicación de información (Hacer un Diagnostico, tratamiento o pedir un examen)	Viñeta clínica	5	3	4	2	3	17	Moderate	4: Es la respuesta correcta y la información es certera	3: Hay bastantes (más de 3) perlas educacionales que un médico competente debería saber	2: Usaría algo de esto como guia	4: Es la respuesta correcta y la información es certera	3: Hay bastantes (más de 3) perlas educacionales que un médico competente debería saber	2: Usaría algo de esto como guia
113	Obstetricia	OBGYN	1	1	1	1	1	1	0	1	1	0	0	0	0	1	0	Si requiere	Tratamiento	Aplicación de información (Hacer un Diagnostico, tratamiento o pedir un examen)	Viñeta clínica	4	4	1	3	2	14	Low	1: No es la respuesta correcta y la información es errónea	1: No tiene ninguna perla educacional	1: No, no usaría nada	1: No es la respuesta correcta y la información es errónea	1: No tiene ninguna perla educacional	1: No, no usaría nada
176	OBSTETRICIA	OBGYN	1	1	0	0	0	0	1	0	0	0	0	0	0	0	0	No requiere	Tratamiento	"Memorización"	Pregunta directa								1: No es la respuesta correcta y la información es errónea	2: Hay alrededor de 1-2 perlas educacionales o conceptos importantes que un médico competente debería saber	1: No, no usaría nada	3: Es la respuesta correcta, pero la información es errónea	2: Hay alrededor de 1-2 perlas educacionales o conceptos importantes que un médico competente debería saber	1: No, no usaría nada
85	PEDIATRIA	PED	1	1	1	1	0	0	0	0	1	1	0	1	1	1	1	No requiere	Conocimiento médico	"Memorización"	Pregunta directa								4: Es la respuesta correcta y la información es certera	3: Hay bastantes (más de 3) perlas educacionales que un médico competente debería saber	2: Usaría algo de esto como guia	4: Es la respuesta correcta y la información es certera	2: Hay alrededor de 1-2 perlas educacionales o conceptos importantes que un médico competente debería saber	2: Usaría algo de esto como guia
29	Pediatría	PED	0	0	0	0	0	0	1	0	0	1	0	0	0	0	0	Si requiere	Conocimiento médico	"Memorización"	Pregunta directa								1: No es la respuesta correcta y la información es errónea	1: No tiene ninguna perla educacional	1: No, no usaría nada	1: No es la respuesta correcta y la información es errónea	1: No tiene ninguna perla educacional	1: No, no usaría nada
88	Pediatria	PED	1	1	1	1	1	1	1	1	1	0	0	0	1	1	0	No requiere	Diagnóstico	Aplicación de información (Hacer un Diagnostico, tratamiento o pedir un examen)	Viñeta clínica	5	5	5	5	5	25	High	4: Es la respuesta correcta y la información es certera	3: Hay bastantes (más de 3) perlas educacionales que un médico competente debería saber	2: Usaría algo de esto como guia	4: Es la respuesta correcta y la información es certera	4: Todo el contenido son perlas educacionales que un médico competente debería saber	3: Si, usaría toda la explicación
23	PEDIATRIA	PED	1	1	1	1	1	1	1	1	1	1	1	1	1	1	1	No requiere	Diagnóstico	Aplicación de información (Hacer un Diagnostico, tratamiento o pedir un examen)	Viñeta clínica	5	5	5	5	5	25	High	4: Es la respuesta correcta y la información es certera	4: Todo el contenido son perlas educacionales que un médico competente debería saber	3: Si, usaría toda la explicación	4: Es la respuesta correcta y la información es certera	4: Todo el contenido son perlas educacionales que un médico competente debería saber	3: Si, usaría toda la explicación
164	PEDIATRIA	PED	1	1	1	1	1	1	1	1	1	1	1	1	0	0	0	No requiere	Diagnóstico	Aplicación de información (Hacer un Diagnostico, tratamiento o pedir un examen)	Viñeta clínica	5	5	5	5	5	25	High	4: Es la respuesta correcta y la información es certera	4: Todo el contenido son perlas educacionales que un médico competente debería saber	3: Si, usaría toda la explicación	4: Es la respuesta correcta y la información es certera	3: Hay bastantes (más de 3) perlas educacionales que un médico competente debería saber	2: Usaría algo de esto como guia
38	Pediatría	PED	1	1	1	1	1	1	1	1	1	0	1	1	1	1	1	No requiere	Diagnóstico	Aplicación de información (Hacer un Diagnostico, tratamiento o pedir un examen)	Viñeta clínica	5	5	5	5	4	24	High	4: Es la respuesta correcta y la información es certera	3: Hay bastantes (más de 3) perlas educacionales que un médico competente debería saber	3: Si, usaría toda la explicación	4: Es la respuesta correcta y la información es certera	4: Todo el contenido son perlas educacionales que un médico competente debería saber	3: Si, usaría toda la explicación
110	Pediatria	PED	1	1	1	1	1	1	0	0	0	1	1	1	1	1	0	No requiere	Diagnóstico	Aplicación de información (Hacer un Diagnostico, tratamiento o pedir un examen)	Viñeta clínica	5	5	4	4	4	22	High	4: Es la respuesta correcta y la información es certera	4: Todo el contenido son perlas educacionales que un médico competente debería saber	3: Si, usaría toda la explicación	4: Es la respuesta correcta y la información es certera	3: Hay bastantes (más de 3) perlas educacionales que un médico competente debería saber	2: Usaría algo de esto como guia
71	PEDIATRÍA	PED	0	1	1	1	1	1	0	0	0	0	0	0	0	0	1	No requiere	Diagnóstico	Aplicación de información (Hacer un Diagnostico, tratamiento o pedir un examen)	Viñeta clínica	4	3	4	4	4	19	Moderate	4: Es la respuesta correcta y la información es certera	3: Hay bastantes (más de 3) perlas educacionales que un médico competente debería saber	2: Usaría algo de esto como guia	2: No es la respuesta correcta, pero la información es algo correcta	2: Hay alrededor de 1-2 perlas educacionales o conceptos importantes que un médico competente debería saber	1: No, no usaría nada
177	PEDIATRIA	PED	1	1	1	0	1	1	0	0	0	0	1	1	1	0	0	Si requiere	Diagnóstico	"Memorización"	Pregunta directa								1: No es la respuesta correcta y la información es errónea	2: Hay alrededor de 1-2 perlas educacionales o conceptos importantes que un médico competente debería saber	1: No, no usaría nada	4: Es la respuesta correcta y la información es certera	2: Hay alrededor de 1-2 perlas educacionales o conceptos importantes que un médico competente debería saber	2: Usaría algo de esto como guia
35	Pediatría	PED	0	0	0	0	0	1	1	1	1	0	1	1	1	1	1	No requiere	Tratamiento	Aplicación de información (Hacer un Diagnostico, tratamiento o pedir un examen)	Viñeta clínica	5	5	5	5	5	25	High	1: No es la respuesta correcta y la información es errónea	2: Hay alrededor de 1-2 perlas educacionales o conceptos importantes que un médico competente debería saber	1: No, no usaría nada	1: No es la respuesta correcta y la información es errónea	1: No tiene ninguna perla educacional	1: No, no usaría nada
18	PEDIATRIA	PED	0	1	1	1	1	0	1	1	1	1	1	1	1	1	1	Si requiere	Tratamiento	Aplicación de información (Hacer un Diagnostico, tratamiento o pedir un examen)	Viñeta clínica	5	5	5	5	5	25	High	1: No es la respuesta correcta y la información es errónea	2: Hay alrededor de 1-2 perlas educacionales o conceptos importantes que un médico competente debería saber	1: No, no usaría nada	1: No es la respuesta correcta y la información es errónea	1: No tiene ninguna perla educacional	1: No, no usaría nada
169	PEDIATRIA	PED	1	1	1	1	1	1	1	1	1	1	1	1	1	1	1	No requiere	Tratamiento	Aplicación de información (Hacer un Diagnostico, tratamiento o pedir un examen)	Viñeta clínica	5	5	4	5	4	23	High	4: Es la respuesta correcta y la información es certera	3: Hay bastantes (más de 3) perlas educacionales que un médico competente debería saber	2: Usaría algo de esto como guia	4: Es la respuesta correcta y la información es certera	4: Todo el contenido son perlas educacionales que un médico competente debería saber	3: Si, usaría toda la explicación
17	PEDIATRIA	PED	0	0	0	0	0	0	1	1	1	1	0	0	0	0	0	No requiere	Tratamiento	Aplicación de información (Hacer un Diagnostico, tratamiento o pedir un examen)	Viñeta clínica	5	5	5	5	3	23	High	2: No es la respuesta correcta, pero la información es algo correcta	3: Hay bastantes (más de 3) perlas educacionales que un médico competente debería saber	2: Usaría algo de esto como guia	2: No es la respuesta correcta, pero la información es algo correcta	1: No tiene ninguna perla educacional	1: No, no usaría nada
33	Pediatría	PED	1	1	1	1	1	1	0	0	0	1	1	1	0	0	0	No requiere	Tratamiento	Aplicación de información (Hacer un Diagnostico, tratamiento o pedir un examen)	Viñeta clínica	5	5	4	5	3	22	High	4: Es la respuesta correcta y la información es certera	3: Hay bastantes (más de 3) perlas educacionales que un médico competente debería saber	2: Usaría algo de esto como guia	4: Es la respuesta correcta y la información es certera	4: Todo el contenido son perlas educacionales que un médico competente debería saber	3: Si, usaría toda la explicación
96	Pediatria	PED	1	1	1	1	1	1	1	1	1	0	0	0	1	1	0	No requiere	Tratamiento	Aplicación de información (Hacer un Diagnostico, tratamiento o pedir un examen)	Viñeta clínica	5	4	4	4	4	21	High	4: Es la respuesta correcta y la información es certera	3: Hay bastantes (más de 3) perlas educacionales que un médico competente debería saber	3: Si, usaría toda la explicación	4: Es la respuesta correcta y la información es certera	4: Todo el contenido son perlas educacionales que un médico competente debería saber	3: Si, usaría toda la explicación
100	Pediatria	PED	0	1	1	1	1	1	0	0	0	1	0	1	0	0	0	No requiere	Tratamiento	Aplicación de información (Hacer un Diagnostico, tratamiento o pedir un examen)	Viñeta clínica	4	4	4	4	4	20	Moderate	4: Es la respuesta correcta y la información es certera	3: Hay bastantes (más de 3) perlas educacionales que un médico competente debería saber	3: Si, usaría toda la explicación	3: Es la respuesta correcta, pero la información es errónea	2: Hay alrededor de 1-2 perlas educacionales o conceptos importantes que un médico competente debería saber	1: No, no usaría nada
32	Pediatría	PED	0	1	1	1	1	1	0	0	0	1	1	1	1	1	1	No requiere	Tratamiento	Aplicación de información (Hacer un Diagnostico, tratamiento o pedir un examen)	Viñeta clínica	3	3	4	5	4	19	Moderate	4: Es la respuesta correcta y la información es certera	3: Hay bastantes (más de 3) perlas educacionales que un médico competente debería saber	2: Usaría algo de esto como guia	4: Es la respuesta correcta y la información es certera	3: Hay bastantes (más de 3) perlas educacionales que un médico competente debería saber	3: Si, usaría toda la explicación
75	PEDIATRÍA	PED	1	1	1	1	1	1	1	1	1	1	1	1	0	0	1	Si requiere	Tratamiento	Aplicación de información (Hacer un Diagnostico, tratamiento o pedir un examen)	Viñeta clínica	4	3	4	4	3	18	Moderate	4: Es la respuesta correcta y la información es certera	3: Hay bastantes (más de 3) perlas educacionales que un médico competente debería saber	2: Usaría algo de esto como guia	4: Es la respuesta correcta y la información es certera	2: Hay alrededor de 1-2 perlas educacionales o conceptos importantes que un médico competente debería saber	2: Usaría algo de esto como guia
84	Salud Pública	SALUD_PUB	0	0	0	1	1	0	0	0	0	0	1	1	0	1	1	No requiere	Conocimiento médico	"Memorización"	Viñeta clínica	5	4	4	5	4	22	High	4: Es la respuesta correcta y la información es certera	2: Hay alrededor de 1-2 perlas educacionales o conceptos importantes que un médico competente debería saber	2: Usaría algo de esto como guia	1: No es la respuesta correcta y la información es errónea	1: No tiene ninguna perla educacional	1: No, no usaría nada
59	SALUD PÚBLICA	SALUD_PUB	1	1	1	1	1	1	1	1	1	1	1	1	1	1	1	No requiere	Conocimiento médico	"Memorización"	Pregunta directa								4: Es la respuesta correcta y la información es certera	3: Hay bastantes (más de 3) perlas educacionales que un médico competente debería saber	3: Si, usaría toda la explicación	4: Es la respuesta correcta y la información es certera	3: Hay bastantes (más de 3) perlas educacionales que un médico competente debería saber	3: Si, usaría toda la explicación
124	ESTADISTICA	SALUD_PUB	1	1	1	1	1	1	1	1	1	0	1	1	1	0	1	No requiere	Conocimiento médico	"Memorización"	Pregunta directa								4: Es la respuesta correcta y la información es certera	4: Todo el contenido son perlas educacionales que un médico competente debería saber	3: Si, usaría toda la explicación	4: Es la respuesta correcta y la información es certera	4: Todo el contenido son perlas educacionales que un médico competente debería saber	3: Si, usaría toda la explicación
99	Epidemiologia	SALUD_PUB	1	1	1	1	1	1	1	1	1	1	1	1	1	1	1	No requiere	Conocimiento médico	"Memorización"	Pregunta directa								4: Es la respuesta correcta y la información es certera	2: Hay alrededor de 1-2 perlas educacionales o conceptos importantes que un médico competente debería saber	2: Usaría algo de esto como guia	4: Es la respuesta correcta y la información es certera	2: Hay alrededor de 1-2 perlas educacionales o conceptos importantes que un médico competente debería saber	2: Usaría algo de esto como guia
118	Salud publica	SALUD_PUB	1	1	1	1	1	1	1	1	1	1	1	1	0	1	1	Si requiere	Conocimiento médico	"Memorización"	Pregunta directa								4: Es la respuesta correcta y la información es certera	2: Hay alrededor de 1-2 perlas educacionales o conceptos importantes que un médico competente debería saber	2: Usaría algo de esto como guia	4: Es la respuesta correcta y la información es certera	2: Hay alrededor de 1-2 perlas educacionales o conceptos importantes que un médico competente debería saber	2: Usaría algo de esto como guia
97	Salud Publica	SALUD_PUB	1	1	1	1	1	1	1	1	1	1	1	1	0	1	1	No requiere	Conocimiento médico	"Memorización"	Pregunta directa								4: Es la respuesta correcta y la información es certera	3: Hay bastantes (más de 3) perlas educacionales que un médico competente debería saber	2: Usaría algo de esto como guia	4: Es la respuesta correcta y la información es certera	3: Hay bastantes (más de 3) perlas educacionales que un médico competente debería saber	2: Usaría algo de esto como guia
138	SALUD PUBLICA	SALUD_PUB	1	1	1	1	1	1	1	1	1	1	0	0	0	0	0	No requiere	Salud Pública	Aplicación de información (Hacer un Diagnostico, tratamiento o pedir un examen)	Viñeta clínica	5	5	5	5	5	25	High	4: Es la respuesta correcta y la información es certera	4: Todo el contenido son perlas educacionales que un médico competente debería saber	3: Si, usaría toda la explicación	4: Es la respuesta correcta y la información es certera	4: Todo el contenido son perlas educacionales que un médico competente debería saber	3: Si, usaría toda la explicación
153	BIOETICA	SALUD_PUB	0	0	0	1	0	0	0	1	1	0	0	1	1	1	1	No requiere	Salud Pública	Aplicación de información (Hacer un Diagnostico, tratamiento o pedir un examen)	Viñeta clínica	5	5	5	4	5	24	High	3: Es la respuesta correcta, pero la información es errónea	3: Hay bastantes (más de 3) perlas educacionales que un médico competente debería saber	1: No, no usaría nada	2: No es la respuesta correcta, pero la información es algo correcta	2: Hay alrededor de 1-2 perlas educacionales o conceptos importantes que un médico competente debería saber	1: No, no usaría nada
107	Epidemiologia	SALUD_PUB	1	1	1	1	1	1	1	1	1	0	1	0	0	0	0	No requiere	Salud Pública	"Memorización"	Viñeta clínica	4	4	4	5	4	21	High	4: Es la respuesta correcta y la información es certera	3: Hay bastantes (más de 3) perlas educacionales que un médico competente debería saber	3: Si, usaría toda la explicación	4: Es la respuesta correcta y la información es certera	2: Hay alrededor de 1-2 perlas educacionales o conceptos importantes que un médico competente debería saber	2: Usaría algo de esto como guia
108	Medicina legal	SALUD_PUB	1	1	1	1	1	1	1	1	1	1	1	1	1	1	1	Si requiere	Salud Pública	"Memorización"	Viñeta clínica	4	4	4	5	4	21	High	4: Es la respuesta correcta y la información es certera	3: Hay bastantes (más de 3) perlas educacionales que un médico competente debería saber	3: Si, usaría toda la explicación	4: Es la respuesta correcta y la información es certera	2: Hay alrededor de 1-2 perlas educacionales o conceptos importantes que un médico competente debería saber	2: Usaría algo de esto como guia
125	BIOETICA	SALUD_PUB	0	0	0	0	0	0	0	0	0	1	0	0	0	0	0	No requiere	Salud Pública	Aplicación de información (Hacer un Diagnostico, tratamiento o pedir un examen)	Viñeta clínica	4	5	4	3	4	20	Moderate	2: No es la respuesta correcta, pero la información es algo correcta	2: Hay alrededor de 1-2 perlas educacionales o conceptos importantes que un médico competente debería saber	1: No, no usaría nada	2: No es la respuesta correcta, pero la información es algo correcta	4: Todo el contenido son perlas educacionales que un médico competente debería saber	3: Si, usaría toda la explicación
170	SALUD PUBLICA	SALUD_PUB	1	1	0	1	1	1	1	0	0	0	1	1	1	1	1	Si requiere	Salud Pública	"Memorización"	Viñeta clínica	4	4	2	4	3	17	Moderate	4: Es la respuesta correcta y la información es certera	4: Todo el contenido son perlas educacionales que un médico competente debería saber	3: Si, usaría toda la explicación	4: Es la respuesta correcta y la información es certera	4: Todo el contenido son perlas educacionales que un médico competente debería saber	3: Si, usaría toda la explicación
166	SALUD PUBLICA	SALUD_PUB	1	0	0	0	0	0	1	1	1	0	1	1	0	0	0	Si requiere	Salud Pública	"Memorización"	Pregunta directa								2: No es la respuesta correcta, pero la información es algo correcta	1: No tiene ninguna perla educacional	1: No, no usaría nada	4: Es la respuesta correcta y la información es certera	4: Todo el contenido son perlas educacionales que un médico competente debería saber	3: Si, usaría toda la explicación
12	SALUD PUBLICA	SALUD_PUB	1	1	1	1	1	1	1	1	1	0	1	0	1	1	1	No requiere	Salud Pública	"Memorización"	Pregunta directa								4: Es la respuesta correcta y la información es certera	3: Hay bastantes (más de 3) perlas educacionales que un médico competente debería saber	3: Si, usaría toda la explicación	4: Es la respuesta correcta y la información es certera	3: Hay bastantes (más de 3) perlas educacionales que un médico competente debería saber	3: Si, usaría toda la explicación
64	EPIDEMIOLOGÍA	SALUD_PUB	1	1	1	1	1	1	1	1	1	1	1	1	1	1	1	No requiere	Salud Pública	"Memorización"	Pregunta directa								4: Es la respuesta correcta y la información es certera	3: Hay bastantes (más de 3) perlas educacionales que un médico competente debería saber	3: Si, usaría toda la explicación	4: Es la respuesta correcta y la información es certera	3: Hay bastantes (más de 3) perlas educacionales que un médico competente debería saber	3: Si, usaría toda la explicación
120	Salud publica	SALUD_PUB	1	1	1	1	1	1	1	1	1	1	1	1	1	1	1	Si requiere	Salud Pública	"Memorización"	Pregunta directa								4: Es la respuesta correcta y la información es certera	3: Hay bastantes (más de 3) perlas educacionales que un médico competente debería saber	3: Si, usaría toda la explicación	4: Es la respuesta correcta y la información es certera	3: Hay bastantes (más de 3) perlas educacionales que un médico competente debería saber	3: Si, usaría toda la explicación
63	SALUD PÚBLICA	SALUD_PUB	0	0	0	1	0	1	1	1	1	1	1	0	1	1	1	Si requiere	Salud Pública	"Memorización"	Pregunta directa								4: Es la respuesta correcta y la información es certera	3: Hay bastantes (más de 3) perlas educacionales que un médico competente debería saber	2: Usaría algo de esto como guia	4: Es la respuesta correcta y la información es certera	4: Todo el contenido son perlas educacionales que un médico competente debería saber	3: Si, usaría toda la explicación
43	SALUD PÚBLICA	SALUD_PUB	1	1	1	1	1	1	1	1	1	1	1	1	1	1	1	Si requiere	Salud Pública	"Memorización"	Pregunta directa								4: Es la respuesta correcta y la información es certera	4: Todo el contenido son perlas educacionales que un médico competente debería saber	3: Si, usaría toda la explicación	4: Es la respuesta correcta y la información es certera	4: Todo el contenido son perlas educacionales que un médico competente debería saber	3: Si, usaría toda la explicación
57	SALUD PÚBLICA	SALUD_PUB	1	1	1	1	1	1	1	1	1	1	1	1	1	1	1	No requiere	Salud Pública	"Memorización"	Pregunta directa								4: Es la respuesta correcta y la información es certera	2: Hay alrededor de 1-2 perlas educacionales o conceptos importantes que un médico competente debería saber	2: Usaría algo de esto como guia	4: Es la respuesta correcta y la información es certera	2: Hay alrededor de 1-2 perlas educacionales o conceptos importantes que un médico competente debería saber	2: Usaría algo de esto como guia
51	GESTIÓN	SALUD_PUB	1	1	1	1	1	1	1	1	1	0	1	0	1	1	1	No requiere	Salud Pública	"Memorización"	Pregunta directa								4: Es la respuesta correcta y la información es certera	4: Todo el contenido son perlas educacionales que un médico competente debería saber	3: Si, usaría toda la explicación	4: Es la respuesta correcta y la información es certera	3: Hay bastantes (más de 3) perlas educacionales que un médico competente debería saber	2: Usaría algo de esto como guia
2	SALUD PUBLICA	SALUD_PUB	0	0	0	0	0	0	1	1	1	1	0	0	0	0	0	Si requiere	Salud Pública	"Memorización"	Pregunta directa								2: No es la respuesta correcta, pero la información es algo correcta	2: Hay alrededor de 1-2 perlas educacionales o conceptos importantes que un médico competente debería saber	1: No, no usaría nada	1: No es la respuesta correcta y la información es errónea	1: No tiene ninguna perla educacional	1: No, no usaría nada

## Sheet: coding
¿Esta pregunta requiere conocimiento Peruano específico (Ej. Norma técnica, Guías)?	Competencia	Tipo de Item	Tipo de enunciado	¿La idea central está en el enunciado (Ej. el enunciado es requerido para responder la pregunta?	¿Las direcciones en el lead-in (preguntA son claras?	¿Todo el ítem está libre de errores de diseño de ítems obvios? (No se pueden usar tecncias de examen)	¿Las alternativas tienen la misma longitud? (El mismo numero de palabras9	¿Todos los distractores son plausibles? (Las alternativas corresponden al mismo tipo, todas podrian ser "posibles" o "probables")	¿Es un item de alta calidad?
PERU_RQ	COMPETENCIA	TIPO_ITEM	TIPO_STEM	Q1	Q2	Q3	Q4	Q5	Q6
