# Supplementary material for: Performance of ChatGPT, Bard, Claude, and Bing on the Peruvian National Licensing Medical Examination: a cross-sectional study
Source: J Educ Eval Health Prof. 2023 Nov 20;20:30. doi: 10.3352/jeehp.2023.20.30 (PMC11009012; doi:10.3352/jeehp.2023.20.30)
Supplement: Supplementary file 3 — Supplement 2. Multiple-choice question dataset. [file jeehp-20-30-suppl2.xlsx]

## Sheet: Hoja 1
ITEM	Enunciado	Lead in	alternativas
1	Mujer obesa de 20 años acude por emergencia con dolor abdominal de inicio brusco en FID, náusea y vómitos. Antecedente: régimen catamenial irregular. Examen: PA: 90160 mmHg; piel pálida; Blumberg (+); tacto vaginal: dolor a la movilización del cérvix y se palpa masa dolorosa en el lado derecho. Ecografia abdominal: meteorismo.	¿Qué estudio está indicado?	A HCG subunidad beta B Proteína C reactiva C Rx simple de abdomen D TEM abdominal sin contraste
2	En un distrito cuya jurisdicción está considerada como escenario 1 para dengue; si se quiere controlar de manera sostenible el riesgo de enfermar por dengue,	¿En qué acción sanitaria urbana y rural se debe garantizar principalmente la participación comunitaria?	A Vigilancia epidemiológica B Control de brotes C Control ambiental D Vigilancia entomológica
3	Estudiante de medicina de 21 años, estando en el salón de clases, empieza a presentar agitación psicomotriz y compromiso del sensorio. Sus compañeras refieren que ingirió cuatro botellas de "bebidas energizantes". Examen: PA: 180/100 mmHg, FC: 140 x', FR: 28 x', T° 37°C, SatO2: 93%; pupilas fotorreactivas; RC arrítmicos, no soplos; tendencia al sueño, no déficit motor.	¿Cuál es el diagnóstico más probable?	A Síndrome conversivo B Sobredosis de cafeína C Ataque de pánica D Ansiedad extrema
4	Niño de 5 años es llevado por madre, porque se introdujo semilla en el conducto auditivo externo.	¿Cuál es la indicación?	A Taponamiento con algodón B Irrigación con suero fisiológico C Extracción instrumentada D Irrigación con glicerina
5	¿Cuál de las siguientes condiciones del paciente quemado requiere traslado a la unidad especializada?		A 3° grado mayor del 20% SCT B 3° grado en muslo cara anterior C 3° hasta el 10% SCT D 2° grado en antebrazo cara anterior
6	¿Cuál es el pilar del tratamiento NO quirúrgico de la hipertrofia benigna de próstata?		A Bloqueadores de los receptores adrenérgicos b1 B Inhibidores del óxido nitroso C Inhibidores de la 5a redutasa D Bloqueadores de los receptores adrenérgicos a1
7	¿Cuál es el fármaco de elección para la reanimación cardiopulmonara avanzada en el paro cardiorrespiratorio, tipo asistolia?	¿Cuál es el fármaco de elección para la reanimación cardiopulmonara avanzada en el paro cardiorrespiratorio, tipo asistolia?	A Epinefrina B Bicarbonato de sodio C Atropina D Lidocaína
8	Varón de 48 años con enfermedad renal crónica en diálisis con catéter de alto flujo, presenta desde hace dos días fiebre con escolofríos, sudoración nocturna profusa, mialgias e hiporexia. Examen: máculas hemorrágicas indoloras en palmas y plantas, soplo sistólico de novo en mesocardio.	¿Cuál es la conducta inicial a seguir?	A Mielocultivo B Ecocardiograma transesofágica C Hemocultivo D Ecocardiograma transtorácica
9	Varón de 30 años ingresa a emergencia porque hace dos horas sufre herida por arma blanca en tórax, presenta disnea, ortopnea, tos, edema periférico, dolor torácico. Examen PA: 90/60 mmHg, FC: 100x', venas yugulares ingurgitadas, herida en precordio, RC disminuidos de intensidad.	¿Cuál es la conducta a seguir?	A Ventana pericárdica B Toractomía izquierda C Percardiocentesis D Toractomía de drenaje
10	Mujer de 79 años ingresa en el servicio de urgencias por dolor intenso en cadera derecha posterior a caída al bajar del bus. Examen: pierna derecha con rotación externa y más corta que la izquierda	¿Cuál es la localización más frecuente de esta lesión?	A Cabeza femoral B Troncánter mayor C Cuello del fémur D Acetábulo coxal
11	Varón de 20 años, atendido en emergencia por agresión con arma blanca en cara lateral del tórax izquierdo hace dos horas. Examen: PA 80/60 mmHg, FC: 100x', FR:30x', T°: 36.5 C, SatO2: 95%. Rx: Imagen radiolúcida que afecta 2/3 del espacio pleural izquierdo, desplazamiento de la tráquea al lado contrario	¿Qué indicación es la más apropiada?	A Toractomía izquierda B Apósito oclusivo C Toracoscopía diagnóstica D Sonda de toracostomía
12	En la jurisdicción de un establecimiento de salud en las últimas ocho semanas epidemiológicas del presente año, se viene notificadn casos autóctonos de dengue; si el médico jefe quiere caracterizar el riesgo absolut ode enfermar de su población.	¿Qué indicador debe eplicar?	A Tasa de incidencia acumulada B Densidad de incidencia C Riesgo atribuible de expuestos D Fracción etiológica de riesgo
13	Mujer de 24 años que acude regularmente a su chequeo ginecológico. En su último PAP el resultado es una lesión intraepitelial de bajo grado.	¿Cuál es el manejo adecuado?	A Colposcopía B PAP cada seis meses C Cono Leep D Cono quirúrgico
14	Varón de 17 años, familiar refiere que hace un día presenta cefalea, fiebre, fotofobia y manchas equimóticas en la piel. Examen: PA: 130/90 mmHg, FC: 110 x', FR: 28x', T°: 39° C, cnfuso; equimosis y petequiales difusas en la piel, rigidez de nuca e hiperrreflexia. Se decide iniciar quimioprofilaxis al personal de salud que contactó con el paciente;	para ello usted indicaría:	A Isoniazida B Etambutol C Pirazinamida D Rifampicina
15	Joven de 20 años, queda atrapado en incendio en sótano. Al ser rescatado no evidencia quemaduras externas pero la vía aérea está semiobstruida por hollín. Es intubado y asistido con O2 al 100%; ingresa a UCI con marcada insuficiencia respiratoria. Examen: PA: 80/50 mmHg, FC: 120 X', FR: 25 x' (asistido) y SatO2 60%; AGA: pH 7.50, pCO2: 30 mmHg, HCO3: 20 mEq/l, PO2: 400 mmHg y SatO2 99%. Lactato 6…	¿Cuál es la interpretración de los resultados de los gases arteriales?	A Hipoxemia severa, sin hipoxia por disociación O2Hb B Hipoxemia leve con hipoxia por disociación O2Hb C Hiperoxemia, con hipoxia tisular por disociación O2Hb D Hipoxemia moderada con hipoxia por disociación O2Hb
16	Futbolista de 32 años ingresa al hospital con dolor e inflamación en la cara lateral del tobillo. El médico diagnostica esguince por inversión.	¿Qué ligamento se ha lesionado?	A Calcaneonavicular B Plantar largo C Calcaneoperoneo D Tibial anterior
17	Niño de 3 años es traído por la madre quien refiere que aproximadamente hace una hora ha ingerido un frasco (60 ml) de jarabe de paracetamol.	¿Cuál es la actitud inmediata a realizar?	A Prescribir jarabe de Ipecacuana B Administrar N-acetilcisteína C Realizar lavado gástrico D Indicar enema evacuante
18	Lactante de 11 meses, desde hace 24 horas presenta seis deposiciones líquidas abundantes sin moco sin sangre, un vómito y esta sediento. Examen: irritable, FC: 120 x', llanto sin lágrmias, mucosa oral seca, ojos hundidos, signo del pliegue positivo, llenado capilar <2 segundos.	¿Cuál es el manejo más adecuado?	A Rehidratación oral B Rehidratación por sonda nasogástrica C Rehidratación endovenosa D Reposición de los pérdidas
19	Primigesta de 14 semanas de gestación, con antecedente de lupus eritematoso sistémico.	El riesgo que desarrolle un trastorno hipertensivo del embarazo es:	A Nulo B Moderado C Alto D Bajo
20	Varón de 76 años acude a consulta por dolores musculares y fracturas patológicas. Se le prescribe terapia suplementaria de vitamina D.	¿Cuál es la forma más adecuada para este caso?	A Calcitriol B Teriparatide C Cinacalcet D Colecalciferol
21	Ud. Realiza la pelvimetría a una gestante de 34 semanas que dsea saber el tipo de parto que va a tener. Encuentra que el diámetro conjugado diagonal es de 11 cm y el diámetro biciático es de 9 cm y el diáemtro biisquiático mide 8 cm;	Le informa que el parto será:	A Cesarea B Con distocia de hombros C Eutócico D Instrumentado
22	Se encuentra en un centro de salud I-2 de provincia y llega una gestante a término sin control prenatal refiriendo sangrado escaso de manera continua. Examen: AU: 34 cm; F: LCD; LF: 140x'. No dinámica uterina.	¿Cuál sería su actitud?	A Realizar tacto vaginal B Inducir el parto C Darle de alta D Derivar a un centro de mayor compleijdad
23	Lactante de 7 meses, es traída por presentar hace dos semanas congestión nasal, luego se agrega tos paroxística que lo lleva al vómito y la cianosis. Posterior a la tos se encuentra de buen estado general.	¿Cuál es el diagnóstico más probable?	A Sindrome obstructivo Bronquial B Laringitis aguda C Rinofaringitis aguda D Tos Ferina
24	Gestante de 14 semanas, asintomática, acude a su segundo control prenatal llevando el resultado de sus análisis clínicos, presentando urocultivo positivo para E. coli, antibiograma sensible a todos los antibióticos.	¿Cuál es el manejo más adecuado?	A Amoxicilina 500 mg c/12h por tres dias B Repetir el urocultivo a la semana C Dar antibiótico sólo si es sintomática D Nitrofurantoína 100 mg c/6h por tres dias
25	Adolescente de 16 años con acné vulgar en rostro y tronco.	¿Cuál es el tratamiento de primera elección?	A Antibioticos orales B Antibioticos tópicos C Retinoides tópicos D Dieta
26		¿A partir de cuántas unidades formadoras de colonias (UFC se considera el diagnótico de infección urinaria?	A 50000 B 20000 C 100000 D 10000
27	Adolescente de 15 años, presenta lesiones tipo pigmentadas que confluyen en placa, descamativas y con ligero purito, localizadas en cara y antebrazos.	¿Cuál es el diagnóstico probable?	A Escabiosis B Dermatitis seborreica C Pitriasis rosada D Tiña versicolor
28	Varón de 35 años acude a emergencia por dolor lumbar intenso y orina roja. Examen: facies dolorosa, PPL (+) derecho. Rx abdomen: cálculo radiopaco en rinón drecho. Laboratorio: orina: hematíes >100/campo. Calcio sérico: 8.8 mg/dl, fósforo sérico: 3.5 mg/dl y urocultivo subsiguiente fue negativo.	¿Cuál es el tipo de cálculo más probable en este cuadro?	A Estruvita B Ácido úrico C Cistina D Oxalato de calcio
29	En un centro de salud I-4, todos los recién nacidos deben recibir la vacun BCG y vacuna contra la hepatitis B, prioritariamente dentro de las primeras horas de nacido.	¿A partir de qué peso el recién nacido están indicadas estas vacunas?	A 2000 g B 1500 g C 2500 g D 1800 g
30	Varón de 73 años, ingresó al hospital por un DVC isquémico; al octavo día presenta roncantes y polipnea, Sato2: 90% Rx tórax: consolidación basal derecha.	¿Qué etiología es la más probable?	A Hongos B Flora mixta C Bacilos Gram negativos D Cocos Gram positivos
31	Varón de 30 años que hace una semana presenta dolor en ojo derecho después de impactar con la rama de un arbusto. Antecedente no contributorio. Oftalmoscopía: úlcera corneal de color grisáceo con lesiones satélites.	¿Cuál es el agente más probable?	A Herpes simple B Acanthamoeba sp C Aspergillus D Candida sp
32	¿Cuál es el manejo del paciente preescolar con diagnóstico de enfermedad diarreica aguda, deshidratación grave y síndrome emético que acude por emergencia?	¿Cuál es el manejo del paciente preescolar con diagnóstico de enfermedad diarreica aguda, deshidratación grave y síndrome emético que acude por emergencia?	A Suero fisiologico EV 20 ml/Kg y repetir de ser necesario B Dextrosa al 5% más electrolitos EV a chorro C Suero de rehidratación oral por SNG D Lactato Ringer EV 10 ml/Kg en 30 - 40 minutos
33	Lactante de 10 meses presenta desde hace dos días congestión nasal, fiebre 38°C, llanto excesivo y vómitos. Examen otoscópico: tímpano opaco, eritematoso, abombado, movilidad disminuida.	¿Cuál es el tratamiento de elección?	A Azitromicina 10 mg/Kg/dosis cada 24 horas por dias B Ceftriaxona 50 mg/Kg/dia por 3 dias C Amoxicilina 60-80 mg/Kg/dia por 10 dias D Amoxicilina + ac. clavulánico 90 mg/Kg/dia por 7 dias
34	Mujer de 25 años, acude por ausencia de menstruación desde hace un año. Examen ginecológico: útero y ovarios normales. Laboratorio: b-hCG negativo, FSH y LH noormal; prolactine y hormones tiroides normales. Se indica test de progesterona por 5 días y paciente logra menstruar.	¿Cuál es la causa de su amenorrea?	A Anovulatoria B Hipofisiaria C Hipotalámica D Uterina
35	Niño de 10 años, presenta adenopatías cervicales anteriores, con tos seca, odinofagia, amígdalas hipertróficas y temperatura de 38.2 °C.	De acuerdo al Score de Centor. ¿Cuál es la actitud a realizar?	A Tratar si el test rapido de deteccion de Ag de estreptococo (+) B Iniciar antibioticoterapia empírica C No se justifica tratar ni hacer estudio D Dar tratamiento sintomático
36	Nenato de 18 horas. Peso al nacer: 3400 g, APGAR 7 al minuto y 9 a los cinco minutos, con buena tolerancia oral, no ha realizado deposiciones, ha miccionado. Examen: FC: 150 x' FR: 48x', activo, rosado, tórax normal. Ruidos cardíacos normales, pulsos femorales más débiles en relación al pulso en miembro superior derecho.	¿Cuál es el diagnóstico presuntivo?	A Comunicación interauricular B Comunicación interventricular C Coartación de aorta D Corazón izquierdo hipoplástico
37	Ud. Evalúa a un recién nacido de 6 horas. Examen: peso: 3100 g. APGAR 8 al minuto, 9 a los cinco minutos, FC: 156 X', FR. 56 X', piel apergaminada, pletórico, letárgico, trastorno para la succión; el resto del examen es normal. Laboratorio: glucotest 55 mg/dl, Hto: 70%.	¿Cuál es el procedimiento a seguir?	A Hidratación por via oral B Exanguineotransfusión C Hidratación por via endovenosa D Fototerapia natural
38	Lactante de 8 meses traído por convulsiones generalizadas que duraron tres minutos, desde el día anterior presenta congestión nasal y tos, estuvo activo y toleró bien los alimentos. No antecedentes convulsivos. Examen: peso: 8 Kg, FC: 100 x', FR: 40x', T°: 39.2°C, amígdalas congestivas, resto del examen normal.	¿Cuál es la causa más probable de la convulsión?	A Fiebre B Encefalitis viral C Meningoencefalitis bacteriana D Epilepsia
39	Mujer de 26 años, transferida de Trujillo por disnea; desde hace tres días presenta disminución progresiva de fuerza de MMII y posteriormente de MMSS. Antecedente: cuadro diarreíco que se autolimitó ocho días antes. Examen: PA: 100/80 mmHg, FC: 110 X', FR: 28 x', T°: 37°C, SatO2: 89%, leve cianosis perioral; MV disminuido, no rales; somnolienta, ROT: disminuidos, cuadriparesia.	¿Cuál es la conducta inmediata a seguir?	A Oxigenoterapia convencional B TEM de torax C Punción lumbar D Soporte ventilatorio
40	Mujer de 65 años, G4 P4004, acude por sensación de bulto en zona vaginal y pérdida de orina a la maniobra de Valsalva. Examen: POPQ: punto Ba en +3 y prueba del hisopo positivo.	¿Cuál es el manejo más adecuado?	A Pesarios B Quirúgico C Ejercicio de Kegel D Expectante
41	Mujer de 25 años, acude al consultorio por debilidad muscular, intolerancia al calor, baja de peso con apetito conservado y amenorrea desde hace cinco meses. Examen: piel caliente y húmeda, temblor fino de manos y taquicardia. Laboratorio: TSH disminuido, T4L elevado, bhCG negativo.	¿Cuál es el tratamiento?	A Metimazol B Ácido acetil salicílico C Levotiroxina D Prednisona
42	Paciente adulto en UCI, con neumonía asociado a ventilación mecánica, en shock con disfunción de órganos que cursa con falla renal aguda,	la mejor opción de terapia de reemplazo renal es:	A Hemodiálisis continua B Hemodiálisis intermitente C Hemodiálisis interdiaria D Diálisis peritoneal
43	Niño de 12 años traído por cefalea intensa, fiebre y convulsiones, se indica punción lumbar y madre se niega afirmar el consentimiento informado.	¿Qué principio esencial de la bioética general se está respetando?	A Autonomía B Justicia C No maleficiencia D Beneficiencia
44	Estibador de 48 años, se queda desde hace un mes de tumoraciones dolorosas en sus axilas y hace una semana drenan pus. Examen: afebril. Tumoraciones en axilas de 1 cm de diámetro, eritematosas, algunas drenan pus y otras con cicatrices. Resto del examen normal.	¿Cuál es el diagnóstico más probable?	A Hidradenitis supurativa B Feruncutosis C Ántrax estafilocócico D Turberculosis ganglionar
45	Gestante a término en trabajo de parto que se encuentra en 6 cm de dilatación desde hace cuatro horas. Examen: AU: 34 cm; F: LCI; LF: 140 x'. Dinámica uterina: 3 contracciones en 10 min; intensidad +/+++. Pelvis: ginecoide.	¿Cuál es el manejo más adecuado?	A Estimular con misoprostol B Programar cesárea C Observar otras 4 horas D Estimular con oxitocina
46	Recién nacido de parto eutócico de 34 semanas de edad gestacional, nace flácido y sin esfuerzo respiratorio.	Usted solicita clampaje inmediato del cordón umbilical e inmediatamente procede a:	A Proveer calor, secar, posicionar via aérea y aspirar secreciones B Proveer calor e iniciar ventilación a presión positiva C Aspirar secreciones e iniciar ventilación mecánica D Proveer oxígeno al 100% con cánula nasal
47	Gestante de 32 semanas, presenta preeclampsia con signos de severidad; siendo manejada con nifedipino y sulfato de magnesio, presenta diuresis de 10ml/hora y FR: 10x'.	La medida más adecuada es:	A Indicar betametasona B Suspender el nifedipino C Suspender el sulfato de magnesio D Indicar una cesárea
48	¿Cuál es el examen de laboratorio que ayuda a valoorar la condición de hiperfusión tisular (shock)?	¿Cuál es el examen de laboratorio que ayuda a valoorar la condición de hiperfusión tisular (shock)?	A Lactato sérico B Interleukina C Procalcitonina D Proteína C reactiva
49	Niña de 4 años presenta purito vaginal y perianal e irritabilidad nocturna; madre refiere que las molestias aparecieron aproximadamente hace ocho días. Un día antes de la consulta nota que presenta secreción en la ropa interior.	¿Cuál es el agente causal de la sintomatología?	A Trichomonas vaginalis B Enterobius vemicularis C Candida albicans D Escherichia coli
50	Durante su SERUMS Ud, recibe una puérpera inmediata de parto domiciliario quien no ha expulsado la placenta desde hace una hora. Examen: útero a nivel de la cicatriz umbilical, se evidencia sangrado profuso en cavidad vaginal sin descenso del cordón umbilical.	¿Cuál la conducta a seguir?	A Extracción manual de placenta B Manejo expectante C Uso de oxitocina D Legrado uterino
51	El director de un hospital reúne a su equipo de gestión para evaluar su demanda real y potencial; para proyectar su oferta optimizada de servicios en base a una demanda proyectada; programar sus metas de gestión del próximo año y asignar recionlmente los recursos necesarios para alcanzarlos.	¿Qué etapa del proceso administrativo está realizando?	A Coordinación B Evaluación C Previsión D Dirección
52	Soldador que hace una hora sufre impacto de cuerpo extraño, trabajaba sin gafas de protección; sensación de cuerpo extraño. Examen: epífora y fotofobia. Se extrae cuerpo extraño de la córnea	¿Cuál es la conducta a seguir?	A Fotocoagulación y parche oclusivo B Corticoides y AINES tópicos C Atropína y beta bloqueadores D Antibióticos tópicos y parche oclusivo
53	Mujer de 17 años, llega a consulta de establecimiento de sallud I-3, refiriendo en el día anterior que fue ------ por desconocido; al examen se evidencia signos de violación sexual y embarazo de aproximadamente 8 semanas. Para cubrir contra la gonorrea y sífilis.	¿Qué antibiótico se adiciona a la penicilina benzatínica?	A Ciprofloxacina B Doxiciclina C Cefriaxona D Azitromicina
54	Mujer de 52 años, obesa, presenta desde hace 24 horas dolor epigástrico intenso irradiado en cinturón. PA: 65/40 mmHg, soporosa. TEM abdominal: páncreas con agrandamiento difuso, contorno irregular, inflamación alrededor de la glándula y acumulación de líquido intrapancreático.	¿Cuál es la medida terapeútica inicial?	A Antibioticoterapia profiláctica B Fluidoterapia agresiva C Nutrición parental total D Inhibidores de la proteasa
55	Mujer de 25 años, acude por flujo vaginal persistente. Refiere haber tenido cuatro parejas sexuales este año y es usuario del método del ritmo. Examen: flujo vaginal grisáceo, abundante y con mal olor, mucosa vaginal y cérvix sin cambios inflamatorios. Test de aminas positivo.	¿Cuál es el tratamiento de elección?	A Fluconazol 150 mg dosis única B Clotrimazol 500 mg óvulo en monodosis C Clindamicina 300 mg VO qid por 3 dias D Metronidazol 500 mg VO bid por 7 dias
56	Varón de 18 años que hace dos semanas presenta infección respiratoria alta, desde hace seis días edema de MMII y hematuria. Examen: PA: 150/100 mmHg. Laboratorio: creatinina 1.2 mg/dl; orina: cilindros hemáticos, proteínas: 1.2 g/24h.	¿Cuál es el diagnóstico más probable?	A Glomerulonefritis membranoproliferativa B Nefropátia por Ig A C Glomerulonefritis aguda postinfecciosa D Glomerulonefritis por lesiones mínimas
57	Experiencias exitosas en Atención Primaria de Salud (APS) han demostrado que para mejorar la salud y la equidad no basta con limitarse a aumentar el número de centros de salud y a capacitar al personal durante períodos breves. Por el contrario, se necesitan enfoques amplios que abarquen todo el sistema.	La reorientación de los sistemas de salud hacia la APS exige hacer mayor énfasis en... de salud y la... enfermedad	A Coordinacion/resolución B Acceso/proteccion C Promoción/prevención D Protección/prevención
58	Varón 38 años procedente de Ayacucho, desde hace dos años presenta lesiones hiperqueratósicas y escamo costrosas diseminadas en tórax y abdomen, poco pruriginosas, con presencia de surcos acarinos. Antecedente de infección por HLTV 1-2.	¿Cuál es el diagnóstico más probable?	A Psoriasis vulgar B Síndrome de Sweet C Ictiosis adquiridad D Sama noruega
59	En relación al maltrato de la mujer.	¿Cuál es la fase en la que se produce una sucesión de pequeños episodios que lleva a roces permanentes entre la pareja?	A Aguda de violencia B Arrepentimiento C Acumulacion de tensión D Reconciliación
60	Mujer de 20 años, acude a reunión social y bebe licor de dudosa procedencia, al cabo de 12 horas presenta trastorno de sensorio y es llevada a emergencia. En el trayecto presenta convulsiones tónico clínicas. Examen: PA: 80/50 mmHg, FC: 130 x', FR: 30 x', SatO2: 92%; Glasgow 7. Laboratorio: AGA: pH: 7.00, HCO3: 5 mEq/l, PCO2 25 mmHg; PO2: 60 mmHg; lactato sérico: 8 mmol/l, úrea: 25 mg/dl, creatin…	¿Cuáles serían las medidas de manejo inmediato?	A Uso de bicarbonato en infusión, lavado gástrico más diutérico B Fluidoterapia enérgica, bicarbonato IV más diuréticos C Estabilización con medidas de soporte más hemódiálisis de urgencia D Ventilación mecánica, fluidoterapia enérgica y diuréticos
61	Mujer de 60 años acude por emergencia, porque hace cuatro horas ha notado disminución de la visión y halos de colores alrededor de las luces, dolor ocular intenso, malestar general, cefalea frontal, náusea y vómitos. Examen: hiperemia difusa, cámara anterior estrecha y la pupila en midriasis media no reactiva, palpación del ojo izquierdo más tensa de lo normal.	¿Cuál es la indicación inicial prioritaria?	A Lágrimas artificiales B Ketorolaco 10 mg C Tobramicina colirio D Acetazolamida 500 mg
62	Varón de 40 años, desde hace cuatro días, dolor abdominal tipo cólico intermitente en hipocondrio derecho, ictericia progresiva, malestar general y fiebre. Examen: PA: 90/60 mmHg, FC: 120 x', FR: 20 x', SatO2: 95%. Laboratorio: leucocitos: 20,000/mm3, PCR: 200 mg/l, lactato: 2mmol/l, hiperbilirrubinemia a predomino directo, TGO: 100 U/I, FA: 250 U/I, AGA: acidosis metabolica, PAFI 250. Creatinina…	¿Cuál es el diagnóstico probable?	A Shock séptico de etiologia biliar B SIRS C Shock séptico refractario D Sepsis de origen abdominal
63	El director de una DIRESA, está implementando el Modelo de Atención Integral en Salud basado en familia y comunidad; viene promoviendo y desarrollando instancias o espacios de deliberación, concertación y evaluación del cumplimiento de las responsabilidades y compromisos adquiridos por parte de todos los actores involucrados en su ámbito de gestión.	¿Qué estrategia de salud pública viene aplicando?	A Promocion de la salud B Democratiación de la salud C Participación ciudadana D Concertación política en salud
64	El equipo de salud de un hospital II-1, con la finalidad de mantener y mejorar la salud de su jurisdicción, viene desarrollando acciones para promover y mantener un hogar-vivienda saludable, desarrollar mecanismos de prevención para las enfermedades infectocontagiosas a nivel familiar; así como desarrollar estilos de vida saludables.	¿Sobre qué tipo de factores está interviniendo?	A Predisponentes B Desencadenantes C Condicionantes D Potenciadores
65	Varón de 70 años, desde hace 20 días presenta dolor y frialdad localizado en pie derecho, que mejora colgando la pierna al borde de la cama y se exacerba al caminar. Antecedente: fumador pesado, HTA en tratamiento con enalapril. Examen: 140/100 mmHg, FC: 100 x', Fr: 24 x', T°: 37°C, SatO2: 98%, pulso de la arteria femoral, poplítea y dorsal del pie derecho disminuidos.	¿Cuál es el diagnóstico más probable?	A Insuficiente arterial aortoillaca B Insuficiente arterial periferica C Trombosis venosas profunda D Insuficiente venosa periférica
66	Varón de 16 años, es golpeado en el hemicráneo derecho con ladrillo. Lúcido durante dos horas hasta que repentinamente entra en estupor. Examen: PA: 170/110 mmHg, FC: 40 x', paresia del hemicuerpo izquierdo, anisocoria por midriasis derecha. Fondo de ojo: edema de papila.	¿Cuál es la ayuda diagnóstica a solicitar?	A TEM cerebral B Doppler transcraneal C Potenciales evocados D EEG
67	Varón de 16 años inicia con lesiones vesiculosas y costrosas de color miel en antebrazos y cuatro días más tarde, alrededor de la boca, sin afectacción general; hermano menor con similares lesiones. Procede de un pueblo joven que no tiene servicios básicos, sin antecedentes de importancia. Examen: costras meliséricas escasas alradedor de la boca y en antebrazos.	¿Cuál es el tratamiento más adecuado?	A Vancomicina IV B Mupirocina tópica C Clotrimazol tópico D Aciclovir VO
68	Jardinero de 28 años que hace cuatro semanas sufre una lesión en mano con la espina de una rosa, presentando una pápula indolorsa que se ulcera, notando luego nódulos inflamatorios que siguen trayecto de drenaje linfático en miembro superior.	¿Cuál es el diagnóstico más probable?	A Micosis fungoide B Leishmaniasis C Esporotricosis D Blastomicosis
69	Mujer de 40 años, peso de 60 Kg, sufre TEC. Recibe tratamiento de neuroprotección cerebral; a los 10 días se procede a despertarla, retirando las medidas de soporte, se observa lo siguiente: Examen: PA: 110/70 mmHg, FC: 80 x', FR: 14 x', SatO2: 98%. Laboratorio: AGA normal, Na sérico: 128 mEq/l, K sérico: 4 mEq/l; flujo urinario; 1500 cc/24 h, Na urinario incrementado.	¿Cuál es el diagnóstico probable?	A Nefritis intersticial B Diabetes insípida C Secreción inapropiada de hormona antidurética D Sindrome cerebral perdedor de sal
70	Puérpera mediata con VIH en tratamiento antirretroviral, no desea salir gestando y para ello Ud. le recomendaría:		A Parches anticonceptivos B DIU medicado C Anticonceptivos orales medicados D Ampollas anticonceptivas mensuales
71	Lactante de 1 año y 3 meses, referida de una comunidad nativa. Examen: peso 7 Kg, talla 64 cm, irritable, pálida, poco colaboradora al examen. Retraso global del desarrollo; Piel flácida y arrugada; cabello mate, escaso, quebradizo; cara simiesca; quelitis, glositis, abdomen distendido con hepatomegalia; emaclación muscular, especialmente en glúteos y muslos.	¿Cuál es el diagnóstico más probable?	A Deshidratación severa B Kwashiorkor C Desnutrición aguda grave D Marasmo
72	Varón de 66 años desde hace dos días presenta tos con expectoración purulenta, fiebre y disnea. Examen: PA 85/55 mmHg, FR: 32 x', FC: 108 x'; tórax: matidez, soplo tubárico, egofonía.	¿Cuál es la conducta a seguir?	A TEM de torax B Manejo ambulatorio C Hospitalizacipon D Procalcitonina
73	Varón de 60 años, hipertenso, obeso, dislipidémico, realiza viaje por vía terrestre de 12 horas de duración. Al llegar al destino, presenta dolor torácico, disnea y síncope. Es trasladado a uinidad de trauma shock. Funciones vitales inestables, médico de urgencia plantea por cuadro clínico y shock obstructivo.	¿Cuál es la conducta inicial a seguir?	A Estabilización con soporte B Confirmacion con imagenes C Anticoagulación D Trombolísis
74	Varón de 40 años, acude a centro de salud, porque desde hace site días, es diagnosticado por infección por SARS CoV-2, evoluciona con disnea y taquipnea; TEM tórax: componente alveolo intersticial de 30% de extensión, asimismo oxigenoterapia en domicilio con requerimiento progresivo de FiO2. Examen: PA: 150/70 mmHg, FC: 110 x', FR: 28 x', SatO2: 92%. Evidencia de músculos accesorios y ansiedad.	¿Qué criterio utilizaría para la referencia?	A Saturacion O2 B Clínico C Tiempo de enfermedad D Tomográfico
75	Niño de 6 años, hace dos días presenta deposiciones líquidas abundantes con moco sin sangre, cinco cámaras al día, fiebre 38° C, dolor abdominal difuso, niega vómitos.	¿Cuál es el tratamiento inicial?	A Hidratacion endevenosa B Hidratacion oral C Absorbentes y antisecretores D Probioticos
76	Las mujeres puérperas con diagnóstico de diabetes gestacional, deben evaluarse con una prueba de tolerancia oral a la glucosa con 75 g a partir de las ... semanas.		A 2 B 4 C 3 D 6
77	Niño de 5 años sufre intoxicación por monóxido de carbono (CO) por inhalación de humo.	¿Cuál es el tratamiento inicial?	A Oxigeno al 50% B Oxigeno al 100% C Oxigeno hiperbárico D Tiosulfato de sodio
78	Mujer de 58 años acude a emergencia con diátesis hemorrágica. No tiene antecedente de hemorragia; se encuentra TTPA prolongado, se realiza prueba de mezcla y no corrige.	Se sospecha de...	A Inhibidores de los factores B Hiperhomocisteinemia C Insuficiente de antitrombina III D Mutación de protrombina
79	Varón de 28 años, ingresa a UCI con diagnóstico de debut de diabetes mellitus, en cetoacidosis diabética. Examen: PA: 80/60 mmHg, FC: 130 x', FR: 30 x', SatO2: 96%, Glasgow 15.	¿Cuál es la medida que NO se debe realizar?	A Insulinoterapia endovenosa para optimizar el medio interno B Fluidoterapia endovenosa para disminuir la taquicardia sinusal C Oxigenoterapia para disminuir la frecuencia respiratoria D Ingesta de liquidos via oral
80	Varón de 40 años, curso con hepatitis viral aguda (VHB de dos semanas de evolución. Examen: PA: 100/70 mmHg, FC: 90 x', FR: 22 x', SatO2: 95%; sensorio ondulante con cuadro de agitación, ictericia marcada de piel y mucosas. Tiempo de protrombina prolongado, acidosis metabólica e hiperlactacidemia y colestasis intrahepática; mantiene flujo urinario.	¿Cuál es la medida indicada?	A Hidratación con CINa 0.9%, glucosados EV, manitol y laxantes B Lactulosa, albumina, bicarbonato y vitamina K C Solucion salina hipertónica, laxantes, metronidazol y vitamina K D Suero salino hipertónico, bicarbonato de sodio, albumina y vitamina K
81	Mujer de 34 años acude a consultar por edema y dolor en tobillo izquierdo. Recibe terapia con anticonceptivos orales combinados, fuma ocasionalmente.	¿Cuál es el principal mecanismo responsable de este efecto adverso?	A Disminucion de la agregación plaquetaria B Incremento de síntesis de factores de coagulación C Incremento de síntesis de antitrombina III D Incremento de la sintesis de proteina C
82	Mujer de 25 años, con astenia progresiva y disnea a moderados esfuerzos desde hace seis meses. Examen: palidez de piel y mucosas, ictericia conjuntival; bazo a 5 cm DRCI. Laboratorio: Hb: 8 g/dl, Hto: 24%, reticulocitos: 11%, leucocitos: 9500/mm3, bilirrubina directa: 0.2 mg/dl, bilirrubina indirecta 2.9 mg/dl, haptoglobina indetectable. FSP: no se observan esquistocitos.	¿Qué examen confirma el tipo de anemia?	A Test de Coombs B Puntuación y biopsia de médula ósea C Constantes corpusculares D Test de autohemólisis
83	Varón de 24 años, hace tres días presenta fiebre, disuria, polaquiuria, asociado a retardo miccional y dolor en zona perineal. Examen: PPL negativa; dolor a la palpación en la exploración prostática.	¿Cuál es el diagnóstico más probable?	A Abceso perianal B Pielonefritis aguda C Prostatitis aguda D Uretritis
84	Capacidad de comunicarse, capacidad de trabajo en equipo, motivación, tenacidad, flexibilidad, liderazgo, disciplina y creatividad; son habilidades específicas básicas para ser un buen...		A Director B Planificador C Administrador D Logístico
85	¿Qué cardiopatía congénita cursa con shunt de izquierda a derecha con flujo pulmonar normal?		A Coartación de aorta B Comunicación interauricular C Comunicación interventricular D Ductus arterioso persistente
86	Puérpera mediata de parto vaginal, acude por presentar fiebre y dolor en mama izquierda. Examen: mama izquierda congestiva, indurada y erimatosa, caliente a la palpación, no se palpan tumoraciones.	El manejo en esta paciente es iniciar antibioticoterapia y...	A Suspender definitivamente la lactancia B Continuar lactancia sólo con mama no infectada C Continuar con lactancia materna D Suspender lactancia hasta terminar antibioticos
87	Mujer de 30 años llevada a emergencia por pérdida de la conciencia hace 30 minutos. Examen: PA: 80/50 mmHg, FC: 90 x', FR: 18 x', T°: 39°C; sangrado nasal y petequias. Vivee cerca a aguas estancadas y hace un mes presentó fiebre, dolor retroorbitario y mialgias que se aliviaron a los pocos días.	¿Cuál es el mecanismo responsable de la emergencia si se sospecha de reinfección?	A Aumento de mediadores vasoactivos B Disminucion de la carga viral C Reduccion de granulocitos D Disminución de mediadores endoteliales
88	Niño de 4 años, presenta hace 15 días dolor abdominal postpandrial con distensión abdominal y deposiciones líquidas, claras, sin sangre. Niega fiebre, niega pérdida de apetito. Examen: P/T: -2 DS, abdomen distendido, dolorosa a la palpación profunda a predominio de mesogastrio, RHA aumentados.	¿Cuál es el diagnóstico probable?	A Salmonelosis B Amebiasis C Giardiasis D Shigellosis
89	Varón de 80 años, sufre TEC leve hace tres semanas, con cefalea persistente y signos de demencia progresiva con abandono de las reglas de conducta.	¿Cuál es el hematoma más probable?	A Subdural agudo B Subdural crónico C Intracereral tardio D Epidural
90	Puérpera inmediata de parto vaginal instrumentado, presenta sangrado vaginal abundante, rojo rutilante. RN de 4100 g de peso, alumbramiento normal. Examen: PA: 80/50 mmHg, FC: 104 x', palidez marcada, sudorosa y útero contraído por debajo de la cicatriz umbilical.	¿Cuál es el diagnóstico más probable?	A Atonía uterina B Lesión del canal del parto C Acretismo placentario D Trastorno de coagulación
91	Mujer de 35 años, con antecedente de migraña, presenta de manera súbita cefalea intensa (9/10), naúsea, vómitos y convulsiones tónico clónicas con relajación de esfínteres. Es llevada a urgencias en estado postictal. Examen: PA: 170/90 mmHg, FC: 70 x', FR: 14 x', SatO2: 95%, afebril: Glasgow 10, anisocoria derecha 5 mm, izquierda 2mm, ptosis palpebral derecha, no localiza con miembro superior izq…	¿Cuál es el diagnóstico más probable?	A Menigitis B Hematoma subdural C Hemorragia subaracnoidea D Hemorragia cerebrosa
92	Varón de 28 años en forma brusca presenta episodios de cefalea, sudración, palpitaciones, temblor, palidez y pérdida de peso desde hace seis meses. Examen: PA: 190/95 mmHg, FC: 120 x'. Aparato respiratorio y cardiovascular sin alteraciones. Recibe terapia antihipertensiva con tres fámarcos sin respuesta adecuada. Laboratorio: incremento de metanefrinas en orina.	¿Cuál es el diagnóstico más probable?	A Hipertiroidismo B Hipercorticolismo C Feocromocitoma D Hiperaldosteronismo
93	Varón de 30 años que sufre accidente de tránsito hace una hora y que al examen no presenta manifestaciones claras de peritonitis ni otras indicaciones para laparotomía.	¿Cuál es el parámetro que difiere la conducta quirúrgica inmediata?	A Cuantificación de hemoglobina B TEM de abdomen completo normal C Nivel de sodio sérico D Estabilidad hemodinámica
94	Varón de 65 años que cayó por las escaleras, es traído a la emergencia inmediatamente por sus familiares quienes refieren que hubo pérdida inicial de la conciencia, sensorio intermitente con lucidez y somnolencia. Examen: PA: 120/60 mmHg, FC: 90 x', FR: 24 x', cuero cabelludo en región parietal derecha con laceración, pupila fija y dilatada ipsilateral. Escala de Glasgow 10.	¿Cuál es el diagnóstico probable?	A Lesion axonal difusa B Hematoma epidural C Hematoma subdural D Hematoma cerebral
95	Mujer de 45 años acude a consulta por sensación de calor, nerviosismo, polimenorrea y caída de cabello desde un mes. Examen: FC: 110 x', PA: 130/80 mmHg, FR: 21 x', T°: 37.8° C; IMC: 28. Piel caliente.	¿Cuáles son los exámenes de laboratorio indicados en este caso?	A T4L y TSH B GnRH y TSH C LH y FSH D T4L y T3
96	Lactante de 4 meses procede de Huánuco, presenta pápulas eritematosas de 1-2 mm, algunas de ellas excoriadas costrosas en tórax, abdomen, palmas y plantas. Recibió tratamiento tópico con cotrimazol, betametasona y gentamicina sin evolución favorable. Se decide indicar crema de permetrina al 5%.	¿Cómo se debe aplicar?	A En zona afectada, mantener por 8-12 horas, luego bañar B Sobre toda la superficie corporal mantener por 8-12 horas, luego bañar C En toda la superficie corporal, repetir por seis dias continuos D Sobre toda la superficie corporal, repetir por tres dias continuos
97	¿Cuál es la función esencial de la salud pública renovada que está relacionada con la Atención Primaria de Salud?		A Monitoreo y evaluacion B Financiamiento de la salud C Promocion de la salud D Desarrollo de los recursos humanos para la salud
98	Niño de 4 años, presenta hace un mes cansancio, malestar general, irritabibilidad, febrícula intermitente y hace tres días se agrega dolor moderado en MMII que lo hace despertar por la noche. Examen: palidez, petequias, hepatoesplenogemalia. Hemograma: Hb 8.5, leucocitos: 15000/mm3, plaquetas 80000/mm3.	¿Cuál es el diagnóstico más probable?	A Leucemia mieloide aguda B Leucemia linfoblástica aguda C Rabdomiosarcoma D Anemia aplásica
99	Con respecto a la selección del tipo de estudio a realizar, la siguiente es una desventaja de los estudios de casos y controles.		A Mayor riesgos de sesgos de selección B No permite identificar múltiples factores de riesgo C Ineficientes para el estudios de enfermedades Crónicas D Ineficientes para el estudio de enfermedades raras.
100	Niño de 7 años portador de leucemia linfoblástica aguda, es hospitalizado por presentar recaída con sangrado gingival y fiebre desde hace dos días. Examen: T°: 38.9 °C, FR. 22 x', FC: 100 x', pálido, piel seca; MV presenta en ACP y esplenomegalia. Laboratorio: Hb 8 d/dl, leucocitos: 1500/mm3, neutrófilos 30%. Luego de tomar cultivos.	¿Cuál es el tratamiento empírico incial?	A Metropenem + vancomicina B Ceftazidima + amikacina C Clindamicina + ciprofloxacino D Ampicilina + gentamicina
101	Mujer de 30 años, atropellada por una moto es atendida en emergencia por presentar por hemotórax derecho. Paciente estable y se le coloca un tubo de drenaje pleural; a la hora el volumen de drenaje es mayor de 1500 ml de sangre.	¿Cuál es la conducta a seguir?	A Observacion B Rx de torax C TEM de tórax D Toracotomía
102	Varón de 55 años, antecedentes de hipertensión arterial, insuficiencia renal crónica leve e hipertrofia benigna prostático; curso con infección urinaria y falla renal aguda con tendencia a oliguria. Laboratorio: creatinina 4 mg/dl, AGA: pH: 7.28, HCO3: 12 mEq/l, PCO2: 28 mmHg, PO2: 70 mmHg, K: 8 mEq/l. Rx tórax: sin congestión de pulmonar, EKG: bradiarritmia con intermitencias de bloqueo 2do grad…	¿Cuál es la prioridad terapeútica?	A Corregir la acidosis metabólica B Incrementar el flujo urinario C Uso de marcapaso transitorio D Corregir la hiperkalemia
103	Mujer de 78 años con cefalea y confusión progresiva desde hace ocho meses; refiere que no puede vestirse sola. No presenta ningún antecedente importante. Examen: PA: 140/80, FC: 60 x', FR: 20 x', T°: 37°C, no déficit motor, hemianopsia izquierda; resto de examen normal. TEM cerebral: masa con contraste anular, necrosis central y edema periférico en lóbulo parietal derecha.	¿Cuál es el diagnóstico más probable?	A Glioblastoma B Linfoma C Tuberculoma D Meningioma
104	Primigesta de ocho semanas, acude por sangrado vaginal y dolor pélvico. Examen: abdomen doloroso a la palpación en hipogastrio. Especuloscopía: sangrado vaginal moderado, cérvix abierto con membranas íntegras que protruyen al canal vaginal. Ecografía transvaginal: embrión de ocho semanas con LF presentas.	¿Cuál es el diagnóstico más probable?	A Aborto completo B Aborto retenido C Amenaza de aborto D Aborto inminente
105	Varón de 60 años acude a emergencia porque hace 20 horas presenta dolor en HCD, vómitos y sensación de alza térmica. Antecedente: litiasis vesicular. Examen: taquicárdico; abdomen: masa dolorosa subcostal derecha.	¿Cuál es el diagnóstico más probable?	A Colecistitis aguda B Ulcera duodenal perforada C Plastrón apendicular D Pancreatitis aguda
106	Mujer de 53 años acude porque desde hace dos meses presenta debilidad muscular proximal en brazos y piernas asociada a exantema de coloracón violácea en párpados y exantema en zona de exposición de cuello y pecho.	¿Cuál es el diagnóstico más probable?	A Dematomiositis B Esclerodermia C Lupus discoide D Vasculitis IgA
107	El director de una DIRIS reporta que, hasta el mes de abril del 2023, más del 95% de la población de su jurisdicción ha recibido hasta cuatro dosis de vacuna anticovid; sin embargo, sus establecimientos de salud siguen notificando casos de COVID-19 leves a moderados, los mismos que vienen siendo controlados en sus servicios de atención y tienen calculada la incidencia esperada.	¿Cuál es la situación epidemiológica actual del COVID-19 en esta DIRIS?	A Endémica B Epidémica C Broté esporádico D Pandémica
108	Primigesta de 25 años con 12 semanas de gestación, diagnosticada de neoplasia cerebral con necesidad de tratamiento quirúrgico e inicio de quimioterapia.	La paciente es tributaria de aborto:	A Bioquímico B Provocado C Eugenéstico D Terapéutico
109	Varón de 25 años, procedente de Pachacamac, acude por presentar fiebre, dolor retroocular, y mialgias desde hace tres días. Examen: PA: 120/80 mmHg, FC: 94 x', FR: 20 x', T°: 38°C; LOTEP, erupción cutánea generalizada, resto normal. Laboratorio: Hb: 12 g/dl, leucocitos: 11000/mm3, plaquetas: 80000/mm3	¿Qué signo de alarma presenta?	A Leucocitosis B Rash C Fiebre D Trombocitopenia
110	Paciente de 12 años, presenta hace 10 días odinofagia, fiebre 38°C y lesiones máculo papulares en tronco, cara y extremidades; niega prurito. Examen: faringe, hiperémica, amígdalas hipertróficas, exudativas, membranosas, linfadenopatías de 2x3 cm a predominio de región cervical. MV presenta en ACP, hepatoesplenomegalia.	¿Cuál es el diagnóstico probable?	A Fangitis estreptocócica B Escarlatina C Linfangitis D Mononucleosis infecciosa
111	Gestante de 12 semanas que presenta náusea y vómitos desde hace cinco días. Examen: confusión, ataxia y movimientos oculares involuntarios. Además de controlar la naúsea y vómitos,	se debe prescribir...	A Tiamina B Riboflavina C Clonazepam D Zinc
112	Varón de 60 años, acude a la consulta porque hace dos meses presenta polaquiuria, dificultad para iniciar la micción, chorro urinaria de flujo lento y nicturia. Antecedente: hace un año uretritis infecciosa. Examen: TR: próstata fibromuscular. Ecografía: próstata 3x3 cm.	¿Cuál es el diagnostico más probable?	A Hiperplasia benigna de próstata B Prostatitis aguda C Cistitis aguda D Estenosis uretra
113	Gestante de 33 semanas con PPD positivo y sin manifestación de enfermedad activa.	¿Cuál es el manejo más adecuado?	A Iniciar tratamiento con isoniacida, pirazinamida, etambutol B Iniciar tratamiento con isoniacida y etambutol C Iniciar tratamiento a los tres meses posparto D Aislar a la paciente para que no contagie
114	Mujer de 58 años desde hace un año presenta fatiga, ganancia de peso y estreñimiento. Examen: facies edematosa, piel áspera y seca; ROT aquíleo lento. Laboratorio: TSH sérica 52 mU/l, T4L: 0.3 ng/dl.	¿Con cuál de las siguientes opciones debe iniciar tratamiento?	A Triyodotironina B Tiroglobulina C Tiroxina D T4 y T3
115	Niño de 8 años con procesos diarreicos y distensión abdominal con dolor que se autolimitan. Hace tres semanas tos con secreciones y es traído por esputo con rasgos de sangre. Niega fiebre e hiporexia. Examen: FC: 90 x', FR: 22 x', pálido, no adenopatías, MV presente en ACP, escasos roncantes; abdomen blando y depresible. Laboratorio: leucocitos: 15000/mm3, segmentados: 60%, abastonados: 0%, eosin…	¿Cuál es el agente probable?	A Glardia lamblia B Enterobius vermiculeris C Ascaris lumbricoides D Trichocephalo dispar
116	Varón de 20 años, ingresa a emergencia por accidente de tránsito, con dolor en brazo derecho. Examen: estable y con deformación del tercio medio de brazo derecho con signo de "mano péndula". Rx: fractura tercio medio de húmero derecho.	¿Qué nervio está comprometido?	A Radial B Mediano C Cubital D Circunflejo
117	Mujer de 24 años, consulta por haber presentado tres síncopes. Antecedente: TBC pulmonar en su niñez. Examen: PA decúbito: 110/70 mmHg, de pie: 80/69 mmHg; leve hiperpigmentación difusa en piel y mucosas, resto normal. Laboratorio: Na: 130 mEq/l, K: 6.3 mEq/l, glucosa: 85 mg/dl	¿Cuál es el diagnóstico más probable?	A Deficiencia pura de aldosterona B Hipotiroidismo C Diabetes mellitus con neuropatía D Insuficiencia suprarrenal primaria
118	¿Cuál es la disciplina que comprende la gestión en promoción, prevención, y control de la salud de las personas que trabajan?		A Seguridad ocupacional B Higiene y seguridad en el trabajo C Higiene industrial ocupacional D Medicina ocupacional
119	Varón de 55 años, mientras se encontraba en centro comercial (cuenta con DEA, presenta dolor torácico y pérdida súbita de conciencia. Antecedentes: diabético, cardiopatía coronaria crónica e hipertenso. Se reconoce que se encuentra en PCR y se activa cadena de supervivencia hasta la llegada de servicios de ambulancia. Al recibir RCP, en el lugar de los hechos los reanimadores discuten.	¿Cuál es la medida inmediata?	A Cardiodesfibrilación con DEA B Sólo masaje cardiaco por un operador C Masaje cardiaco y respiracion boca a boca D Esperar llegada de los servicios de ambulancia
120	En la capacitación al equipo de salud se orienta y promueve el respeto a las culturas de la población y el acercamiento a los servicios de salud, desde su diseño e implementación con pertinencia cultural; asimismo, se brinda competencias de comunicación capaces de derribar las barreras sociales y culturales con sus usuarios, aportando a un proceso de inclusión social efectivo.	¿Qué enfoque del modelo de cuidado integral de salud se está promoviendo?	A De pluricultaridad B De derechos humanos C De territorialidad D De interculturalidad
121	¿Cuál es la enfermedad que con más frecuencia se asocia a ano imperforado en recién nacidas?		A Fistula rectovestibular B Persistencia de cloaca C Fistula cutaneoperineal D Defecto rectouretral
122	Ud. evalúa a un RN prematuro de 32 semanas, en su segundo día de vida, por letargia. Antecedente: peso al nacer: 1400 g. PC: 30 cm, talla: 43 cm. Examen: peso: 1350 g. FC: 113 x0, PC: 31.5 cm, rosado pálido, hipoactivo, fontanela llena, apnea intermitente.	¿Cuál es el diagnóstico más probable?	A Hemorragia intraparenquimal B Hidrocefalia incipiente C Hemorragia subaracnoidea D Hemorragia intraventricular
123	Adolescente que presenta hace cinco días malestar, fiebre, pérdida de apetito, prurito, náusea y vómitos. Examen: mucosas secas, ictericia, hepatomegalia.	¿Cuál es el examen que confirma el diagnóstico?	A IgM anti-VHA B IgG anti-VHA C IgG anti-VHB D IgM anti-VHB
124	La tipificación de una enfermedad por su gravedad, la clasificación de los estudiantes de acuerdo con la nota de un examen y el coeficiente intelectual de un grupo de personas,	son ejemplos de variables de tipo:	A Ordinal B Norminal C Numérica D Categorica
125	Un cómite de ética rechaza la realización de una investigación donde los riesgos superaban los beneficios para los participantes.	Esta decisión se basa en lo señalado en:	A El codigo de Nuremberg B El informe Belmont C La ética de los máximos D La declaración de conflictos de interes
126	Mujer de 27 años, con diagnóstico de LES desde hace cuatro años y con nefritis lúpica severa. Recibe esteroides e hidroxicloroquina permanentemente, consulta por pérdida progresiva de la visión, especialmente la nocturna, desde hace dos mses. Examen: PA: 180/80 mmHg, FC: 100 x', FR: 20 x', T°: 37°C; lúcida, facies de luna llena, severa disminución de la agudeza visual, fondo de ojo: "maculopatía …	¿Cuál es la etiología más probable de la lesión retiniana?	A Corticoides B Hipertensión arterial C Vasculitis por LES D Hidroxicloroquina
127	Obrero de construcción civil de 24 años, es aplastado por muro de contención. Rescatado seis horas después y llevado a emergencia. Examen: múltiples equimosis en todo el cuerpo, dolor intenso a la palpación de muslos, tórax y abdomen. Cursa con oliguria. Laboratorio: Hb: 9 g/dl, orina: roja, hematíes: no se observan, potasio sérico: 6.7 mEq/l.	¿Cuál es la etiología de la hiperpotasemia?	A Hemoglobinuria paroxistica B Insuficiencia renal aguda C Anemia hemolítica D Rabdomiolisis
128	Adolescente de 13 años que desde hace tres horas inicia con dolor intenso y súbito en testículo derecho. Examen: aumento de volumen y posición alta de testículo derecho.	¿Cuál es el diagnóstico probable?	A Hematocele B Hidrocele C Torsión testicular D Hernia inguinal escarcerada
129	Varón de 14 años que consulta por disnea, que desde hace 10 días presenta secreción nasal incolora, prurito nasal y ocular. Examen: mucosa nasal eritematosa, edema bilateral y secreción incolora.	¿Cuál es el estudio inicial para confirmar el diagnóstico?	A Test epicutáneo B Citograma nasal C Dosaje de Ig M en sangre D Recuento de eosinófilos en sangre
130	Mujer de 24 años acude por presentar desde hace tres meses, dolor tumefacción y alteración funcional de las articulaciones en manos, muñecas y rodillas en forma simétrica asociado a rigidez matutina prolongada.	¿Qué examen solicitaría como marcador diagnóstico y pronóstico de enfermedad?	A Ac anti-Smith B Anti DNA de doble cadena C Ac anticentrómetro D Ac anti-péptidos citrulinados
131	Varón de 25 años, desde hace tres semanas presenta sensación de alza térmica, dolor abdominal, diaforesis, nocturna, pérdida de peso, anorexia. Examen: abdomen *en damero de ajedrez*, sino de la oleada (+), RHA disminuidos. Ecografía: líquido libre en cavidad. Paracentesis: exudado, rico en proteínas, a predominio de linfocitos.	¿Cuál es el diagnóstico más probable?	A Enfermedad de Crohn B Colitis ulcerativa C Peritonitis tuberculosa D Ascitis bacteriana
132	Neonato de 2 horas, nacido a las 32 semanas, presenta aleteo nasal, quejido, tiraje IC maracado. Antecedente: parto vaginal, ruptura de membranas dos horas antes de nacer; madre afebril. Rx tórax: parénquima con patrón reticular fino, difuso y broncogramas aéreo. Examen: SatO2: 88%; MV: disminuido en ACP, estertores finos.	¿Cuál es el diagnóstico?	A Neumonia neonatal B Enfermedad de membrana hialina C Taquipnea transitoria del RN D Neumomediastino
133	Mujer de 32 años G0 P0, con amenorrea de ocho semanas, acude por sangrado vaginal. Examen: útero de 12 cm ocupado. Especuloscopía: presencia de sangrado vaginal moderado. Ecografía transvaginal: patrón intrauterino en *tormenta de nieve*.	¿Cuál es el manejo adecuado?	A Histerctomía abdominal B Evacuación quirúrgica C Conducta expectante D Quimioterapia
134	Varón de 40 años y mujer de 38 años acuden a consulta porque desde hace seis meses están buscando tener familia y no lo logran, sin antecedentes de importancia.	¿Cuál sería la recomendación?	A Iniciar estudia de infertilidad B Esperar seis meses para iniciar estudio C Fertilización in vitro D Coitos dirigidos con temperatura basal
135	Mujer de 34 años, en tercer matrimonio, constamente discute con su esposo, luego se provoca cortes en sus brazos y va a emergencia para que la suturen. Amenaza con suicidarse y permanentemente pelea con sus vecinos. Consume marihuana ocasionalmente y tiene miedo que su actual esposo la abandone.	¿Cuál es el diagnóstico más probable?	A Fase maníaca de un trastorno afectivo bipolar B Trastorno de ansiedad generalizada C Trastorno de personalidad esquizotípico D Trastorno de personalidad limite
136	Recibe a un RN en atención inmediata en centro de salud, peso al nacer: 3600 g, APGAR 2 al minuto, 3 a los cincos minutos y 8 a los 10 minutos, presenta FR: 36 x', FC: 152 x',	el bebé debe ser referido al hospital por riesgo de:	A Dificultad respitoria B Convulsiones C Intolerancia oral D Hemorragia
137	Para un recién nacido,	¿Cuál es el estudio Gold Standard para el despistaje de la displasia luxante de cadera?	A TAC B Radiografia C RMN D Ecografia
138	El jefe de un establecimiento de salud evalúe su ASIS local, con ello determina sus problemas prioritarios de salud; promoviendo la atención integrada a las enfermedades prevalentes de la infancia; planificando sus actividades, asignando y promoviendo el uso racional de sus recursos disponibles, para alcanzar sus objetivos y metas predeterminadas.	¿Qué principio de gestión viene aplicando?	A Integridad B Equidad C Eficacia D Eficiencia
139	Varón de 64 años que desde hace cinco meses presenta astenia, fatiga e irritabilidad asociada a parestesias en MMII. Antecedente de Helicobacter pylori con tratamiento incompleto. Laboratorio: anemia megaloblástica; homocisteína y ácido metilmalónico elevados.	¿Qué deficiencia de vitamina presenta?	A Cianobalamina B Acido nicotinico C Ácido fólico D Tiamina
140	Neonato de 9 días de vida traído por la madre al centro de salud porque está amarillo, moja poco el pañal ("dos al día") y presenta succión débil. Peso al nacer: 3,070 g. APGAR 3 al minuto, 9 a los cinco minutos. Examen: FC: 110 x', FR: 54 x', hipoactivo, ictericial nivel 3 (escala de Kramer), resto normal.	El paciente debe ser derivado al hospital con el diagnóstico probable de...	A Insuficiencia renal aguda B Sepsis neonatal temprana C Ictericia neonatal D Sepsis neonatal tardia
141	Mujer de 25 años G1 P0, Rh negativo con Test de Coombs indirecto negativo; actualmente en su semana 13 de gestación.	¿En qué momento indicaría gammaglobulina anti-D profiláctica?	A Semana 28 de gestación B Previo a la siguiente gestación C Dos semanas posterior al parto D Semana 14 de gestación
142	Mujer de 35 años con atecedente de cesárea hace tres años, presenta desde hace dos días en forma progresiva dolor, distensión abdominal, vómitos y constipación.	¿Qué examen inicial solicitaría para confirmar el diagnóstico?	A TEM abdominal con contraste B Laparoscopía diagnóstica C Rx simple de abdomen de pie D Ecografia abdominal
143	Varón de 60 años, con atecedentes de EPOC, presenta neumonía adquirida en la comunidad, que requiere hospitazliación. Examen: PA: 120/70 mmHg, FC: 90 x', FR: 25 x', SatO2: 86%. Glasglow 15. AGA: Acidosis respiratoria leve más hipoxemia.	¿Cuál es la conducta inmediata a seguir?	A Oxigenoterapia B Sólo observacion C Corticoterapia D Sólo antibióticos
144	Varón de 58 años desde hace seis semanas refiere que se siente triste, vacío, en las noches insomnio y no tiene ganas de levantarse en las mañanas. Ha presentado problemas de atención en el trabajo y en la última semana tiene ideas suicidas recurrentes.	¿Cuál es el diagnóstico?	A Fibromialgia B Trastorno de ansiedad C Sindrome depresivo D Seudodemencia
145		¿Cuál es la función principal del hígado en el metabolismo de los agentes xenobióticos de los alimentos?	A Hidrólisis a compuestos apolares B Conjugación con nucleótidos C Hidroxilación enzimática D Esterificación con glicerol
146	Varón de 80 años, atendido en emergencia, desde hace dos días presenta distensión abdominal, vómitos, asuencia de flatos y deposiciones. Antecedente: pérdida de 8 kilos desde hace dos mses y hematoquesia. Examen: PA: 100/60 mmHg, FC: 100 x', FR: 24 x', T°: 39°C, SatO2: 98%; aumento del perímetro abdominal, RHA timbre metálico, doloroso a la palpación. TR: masa dura y dedo de guante con coágulos d…	¿Cuál es la indicación prioritaria?	A Ileostomía B Colostomía C Sonda rectal D Colonoscopía
147	Varón de 50 años, víctima de agresión por arma blanca en región periumbilical, que ingresa a emergencia, estable sin signos peritoneales. No leucocitosis.	¿Qué procedimiento está indicado?	A Exploración de la herida B Laparatomia exploratoria C Rx simple de abdomen D Lavado peritoneal diagnóstico
148	Varón de 66 años, fumador pesado, con diagnóstico de EPOC, neumólogo le indico oxígeno domiciliario y paciente no lo quiere usar, pero sigue tratamiento con broncodilatadores inhalados con buena adherencia. Acude a consulta refiriendo mayor a disnea a pequeños esfuerzos. Presenta SatO2: 85%, respirando aire ambiente y Hto: 49%.	Respecto a la oxigenoterapia domiciliaria. ¿Cuál es la actitud correcta?	A Solo debe usarlo cuando hay descompensaciones B Debe usar altas dosis de oxígenos en forma intermitente C Usarlo permanente para aumentar la supervivencia D No debe adminisitrar por el Hto esta alto
149	Paciente obesa posmenopáusica de 50 años que presenta sangrado uterino desde hace un año. Examen: útero de 11 cm. Ecografía: mioma uterino tipo 5 (FIGO) de 6 cm.	¿Cuál es el siguiente paso a realizar?	A Biopsia de endometrio B Histeroscopía quirúrgica C Histerectomía D Miomectomía
150	Mujer de 36 años, procedente de área rural de Arequipa, acude por disnea progresiva, desde hace dos años pirosis, disfagía y estreñemiento pertinaz. Examen: PA: 110/90 mmHg, FC: 120X´. FR: 22X´, T°: 37°C; RC con ritmico de galope, crépitos en bases de ACP. EKG: fibrilación auricular, algunas extrasistoles. Rx tórax: gran cardiomegalia e infiltrados alveolares en bases de ACP. TEM tóracoabdominal:…	¿Cuál es el diagnóstico mas probable?	A Fiebre reumatica B Enfermedad de chagas C Beriberi húmedo D Cardiomiopátia hipertrófica
151	Primigesta de ocho semanas, asintomática, sin factores de riesgo, sin antecedentes patológicos, en control prenatal le encuentran glucosa basal: 130 mg/dl.	¿Cuál es la conducta a seguir?	A Solicitar test de tolerancia a la glucosa B Considerarla como diabetes pregestacional C Declararla como diabetes gestacional D Repetir la glicemia en ayunas
152	Primigesta de 39 semanas, acude por pérdida de liquido desde hace 12 h. Examen: AU 32 cm, F: LCI, LF: 144X´, DU: c/10 min. Tacto vaginal: D:0, B: 80%, AP: 0, cérvix: anterior blando, M: rotas con liquido aminiotico claro.	¿Cual es el manejo mas adecuado?	A Induccion de labor de parto B Cesárea de emergencia C Programar cesaréa a las 40 semanas D Reenvaluación en 2 horas
153	Una paciente le envía foto de la receta médica con lo indicado para opinión de sus colegas; pues considera que los medicamentos prescritos empeorarán la evolución de la paciente.	¿Cuál ede los principios éticos ha vulnerado?	A No maleficiencia B Autonomía C Beneficiencia D Justicia
154	Varón de 35 años, ingresa a emergencia traído por bomberos, refieren accidente de tránsito, (piloto de moto lineal), no usaba casco, impacto y lanzamiento. Examen: PA: 80/60 mmHg, FC: 110X´, FR: 20X´, SatO2: 90%, Glasgow 8.	¿Cuál es la medida inicial?	A Intubación orotraqueal B Analgésicos C Manitol D TEM cerebral
155	Varón de 60 años, acude a consulta por hormigueo con debilidad de MMII hace cuatro días y desde ayer no puede abrocharse los botones de la camisa. Antecedente de gastroenteritis por Campylobacter jejuni. Examen: sin otras alteraciones.	¿Cuál es el blanco más probable de la respuesta autoinmunitaria que se sospecha en esta patologia?	A Mielina glial B Receptores colinérgicos C Canal de calcio D Fibrillas musculares
156	Mujer de 32 años, multipara, con antecendetes de ictericia intercurrente, desde hace dos dias dolor tipo colico en cuadrante superior derecho, náuseas y vómitos. Examen: T°: 39C, ictérica. Ecografia: colédoco de 15 mm de diámetro.	¿Cuál es el diagnostico más probable?	A Apendicitis aguda B Colangitis aguda C Pancreatitis aguda D Colecistitis aguda
157	Varón de 62 años que presenta deterioro mental progresivo con pérdida de la atención, se toma más lento, refiere que "ve personas que lo vigilan y lo quieren atrapar". Examen: facies inexpresiva, movimientos en cuenta de monedas rigidez y bradicinesia.	¿Cuál es el diagnositco más probable?	A Pseudodemencia B Demencia de Alzheimer C Demencia con cuerpos de Lewy D Demencia frontotemporal
158	Niño de 10 años que sufre golpe en pabellón auricular hace dos horas. Examen: edema y nódulo en pabellon auricular.	¿Cuál es el diagnostico más probable?	A Hematoma en subpericóndrio B Seroma auricular C Pericondritis D Abceso auricular
159	Niño de 5 años, traido a emergencia por palidez y edema de MMII desde hace tres dias. Examen: FC: 90X´; FR: 20X´; PA: 90/50 mmHg; edema parpebral y de MMII ++/+++, resto normal. Laboratorio: Hb: 8.5 g/dl; orina: leucocitos 1-3cx. pioitos +, proteínas ++/+++. Ud sospecha de síndrome nefrótico y solicita proteínas en orina.	¿A partir de qué valor se confirma el diagnóstico?	A 3 g/dia B 50 mg/m2/h C 40 mg/m2/h D 4 g/dia
160	Mujer de 71 años PO2 prótesis de cadera, en forma brusca presenta disnea y dolor torácico, dímero D: 1200 ng/ml. Se inicia tratamiento con heparina no fraccionada, al octavo dia presenta múltiples petequias y equimosis en el tórax, abdomen y MMSS. Laboratorio: Hb: 11g/dl, leucocitos: 11824/mm3, plaquetas: 27200/mm3, TP: 12 s, y TTP: 39s.	¿Cuál es la causa más probable de la alteración de la hemostasia?	A Sepsis B Heparina no fraccionada C CID D Hemofilia adquirida
161	Varón de 58 años, asintomático, en un control pre vacacional le encuentran Hb: 11 g/dl. Thevenon seriado en heces: positivo. Examen: leve palidez de piel y mucosas, resto normal.	¿Cuál es el siguiente paso en su atención?	A Sigmoidocopia B Colonoscopia C Ecografia abdominal D Gammagrafia
162	Varón de 23 años acude por presentar ictericia de escleras. ha notado que esta asociado a ayunos prolongado y se normalizaba en dos dias. Niega dolor abdominal, náusea, coluria, acolia, prurito y pérdida de peso. Examen: escleras ictéricas +/+++, no arañas vasculares; abdomen: blando, altura hepática 10 cm, borde liso, bazo no palpable. Laboratorio: Hto normal. Bilirrubina total: 3.1 mg/dl, bilir…	¿Cuál es el diagnostico mas probable?	A Anemia hemolítica B Síndrome de Glibert C Hepatitis viral D Cirrosis hepática
163	Mujer obesa de 40 años, acude porque desde hace 12 horas presenta dolor abdominal difuso, vómitos y no elimina flatos. Antecendete: hace 10 años operada de apendicitis agua con peritonitis	¿Cuál es el diagnostico?	A Celutitis de pared adbominal B Eventración estrangulada C Henia incisional encarcerada D Absceso de pared abdominal
164	Niña de 3 años, acude por lesiones puntiformes en piel y al lavarse los dientes presentó sangrado. Antecedente: hace dos semanas tuvo rinofaringitis aguda. Examen: petequias en MMII, mucosa oral con rasgos de sangre. Laboratorio: Hemograma: Hb: 10.5 g/dl, leucocitos 8500 /mm3, plaquetas 78000/mm3, orina: normal: creatinina: 1 mg/dl.	¿Cuál es el diagnotico probable?	A Anemia aplástica B Enfermedad de Von willebrandt C Sindrome hemolítico urémico D Trombocitopenia inmune primaria
165	Varón de 42 años acude a consulta por cefalea y percepción pasajera de coloración azul-verdosa en su campo visual. Examen: eritema facial, resto sin alteraciones. Refiere tratamiento para disfunción erectil.	¿Cuál es el medicamiento responsable del motivo de consulta con mayor probabilidad?	A Yohimbina B Testosterona C Sildenafilo D Alprostadilo
166	Para lograr la implementación efectiva de la Atención Primaria de Salud; en el área de visión o enfoque hacia la salud de la población.	¿Cuál es el factor facilitador más importante?	A Practicas de construcción de consenso B Cobertura universal C Promoción de la salud comunitaria D Atención basada en la evidencia
167	Primigesta de 32 semanas, acude por presentar dolor tipo contracción desde hace dos horas. Examen: PA: 110/70 mmHg, T°: 37 °C. Abdomen: se evidencia 2 contracciones en 20 minutos. Ecografia transvaginal: longitud de cérvix: 35 mm, test de fibronectina fetal negativo.	¿Cuál es la conducta a seguir?	A Inicio de tocólisis B Neuroprotección con sulfato de magnesio C Cesárea de emergencia D Manejo expectante
168	Ud. en su centro materno infantil, recibe a una primigesta de 37 semanas, quien presenta pérdida de liquido desde hace dos dias. Examen: T°:39° C, FC: 104X´. Abdomen: AU: 38cm, F: LCI, LF: 190X´ , dolor a la palpación abdominal. Tacto vaginal: D: 0, B: 0%, AP: -4, M: rotas con liquido amniotico purulento con mal olor.	¿Cuál es el manejo adecuado?	A Hospitalizacion y uso de oxitocina B Cobertura antibiotica y traslado a hospital C Corticoides y esperar inicio de labor de parto D Uso de tocolítico y maduración pulmonar
169	Niña de 5 años, desde hace tres dias presenta lesiones tipo ronchas elevadas, polimorficas, pruriginosas a predominio de zonas de presión de la ropa.	¿Cúal es el tratamiento inicial?	A Antihistamínico B Cortioide C Dieta D Sedacion
170	El jefe de un establecimiento de salud, con su equipo de gestión ha intentado implementar la Atención Primaria de Salud (APS), aplicando la mayoria de los factores facilitadores; sin embargo, no lo han logrado debido a: ausencia de compromiso politico, centralización excesiva de la planificación y la gestión, participación comunitaria limitada.	¿Qué área de la APS ha sido afectada?	A Características de los sistemas de salud B Recursos humanos C Liderazgo y gestion D Visión o enfoque hacia la salud
171	Mujer de 24 años, acude con test de embarazo positivo en orina, no recuerda su fecha de última regla. Examen: útero de 8 cm globuloso, no hay presencia de sangrado vaginal.	¿Cuál es el método más exacto para determinar la edad gestacional?	A Altura uterina B B-hCG cuantitativa C Ecografía transvaginal D B-hCG cualitativa
172	Gestante de 41 semanas por última regla confirmada por ecografía del primer trimestre. Examen: AU: 39 cm, F: LCD, LF: 140 X´, dinamica uterina esporádica. Tacto vaginal: D: 0; B:0%; AP:-3. Perfil biofisico 6/10	¿Cúal es el manejo?	A Cesárea B Maduración cervical C Inducción D Manejo expectante
173	Paciente con TBC pulmonar, BK +, empieza tratamiento especifico esquema 1; al mes del tratamiento empieza a tener disminución de la agudeza visual y no puede ver el color verde.	¿Cuál es el fármaco responsable de esta reacción adversa?	A Pirazinamida B Rifampicina C Etambutol D Isoniacida
174	Varón de 60 años, acude a consulta por disnea a pequeños esfuerzos, palpitaciones, dolor precordial y edema de MMII. Examen: pulso periferico saltón; corazón: soplo protodiastólico decreciente en borde esternal superior izquierdo y soplo mesodiastólico en foco mitral catalogado como soplo de Austin Flint.	¿Cúal es el diagnostico más probable?	A Estenosis aórtica B Insuficiencia mitral C Insuficiencia aórtica D Estenosis mitral
175	Ud. evalúa a un RN de 20 días que presenta ictericia, peso al nacer 3150 g; la madre refiere heces blanquecinas, orinas "cargadas". Examen: peso:3400 g, FC: 138X´, FR: 38X´; ictericia generalizada, palidez leve, fontanela normotensa, cicatriz umbilical normal; ruidos cardiacos: normales; abdomen con leve distensión. Neurologico normal. Laboratorio: hemograma normal, BT: 12 mg/dl (BD 8.1 mg/dl), T…	¿Cuál es el diagnostico más probable?	A Atresia de vias biliares B Hepatitis neonatal tardía C Anemia neonatal tardia D Hipotiroidismo congénito
176	La pinza de Pinard, anatomicamente se describe como el entrecruzamiento de las fibras musculares en el útero gestante.	¿Cuál es su función principal?	A Aumenta la incidencia de varices B Produce estasis vesical C Controla el sangrado en el posparto D Permite el estiramiento del útero
177	Se define obesidad en niños menores de 5 años, si el indice antropometrico de P/T se encuentra elevado a partir de ........DS	Se define obesidad en niños menores de 5 años, si el indice antropometrico de P/T se encuentra elevado a partir de ........DS	A 2 B 2.5 C 1 D 3
178	Varón de 25 años, soltero, presenta desde hace 4 días dolor y aumento de volumen en rodilla. Examen: rodilla con dolor a la palpación, edema y eritema. Punción articular: frotis con diplococos Gram negativos.	¿Cuál es el tratamiento indicado?	A Penicilina G sódica B Artrotomia descompresiva C Vancimicina intrarticular D Ceftriaxona intravenosa
179	Varón de 28 años con VIH en TARGA irregular con CD4<200/ul, presenta desde hace tres meses lesiones nodulares rojo vinosos que no palidecen con la presión, localizadas en tórax, MMII y cavidad oral.	¿Cuál es el diagnóstico más probable?	A Sarcoma de Kaposi B Molusco contagioso C Anglomatosis bacilar D Foliculitis eosinofilica
180	Varón de 72 años llevado a emergencia por mareos y dolor precordial hace una hora. EKG: QT largo, taquicardia ventricular, no signos de isquemia; resto sin alteraciones. Refiere automedicación con pastillas por un supuesto COVID-19.	¿Cuál es el medicamiento responsable?	A Dexametasona B Paracetamol C Azitromicina D Ivermectina
